# Supplementary material for: Inferring regulatory element landscapes and gene regulatory networks from integrated analysis in eight hulless barley varieties under abiotic stress
Source: BMC Genomics. 2022 Dec 20;23:843. doi: 10.1186/s12864-022-09070-x (PMC9769044; doi:10.1186/s12864-022-09070-x)
Supplement: Supplementary file 1 — Additional file 1: Table S1. Identified enhancer–gene pairs. [file 12864_2022_9070_MOESM1_ESM.xlsx]

## Sheet: Sheet1
Table S1：Identified enhancer–gene pairs
chrom.	chr_start	chr_end	Target_gene
1H	168512	169460	HVUL1H27757.2
1H	168512	169460	HVUL1H27758.2
1H	168512	169460	HVUL1H27763.2
1H	271184	271554	HVUL1H27765.2
1H	275120	275454	HVUL1H27760.2
1H	279098	279154	HVUL1H27762.2
1H	279098	279154	HVUL1H27764.2
1H	279098	279154	HVUL1H00623.2
1H	287312	287416	HVUL1H27757.2
1H	287312	287416	HVUL1H27763.2
1H	287312	287416	HVUL1H15640.2
1H	372948	373576	HVUL1H27758.2
1H	372948	373576	HVUL1H27763.2
1H	430138	430564	HVUL1H15641.2
1H	432096	432164	HVUL1H27763.2
1H	450746	451114	HVUL1H15641.2
1H	525850	525968	HVUL1H31801.2
1H	531720	532081	HVUL1H31797.2
1H	612612	613164	HVUL1H04384.2
1H	626018	626138	HVUL1H31797.2
1H	626884	627793	HVUL1H15640.2
1H	633512	633694	HVUL1H31797.2
1H	633512	633694	HVUL1H31799.2
1H	656044	656200	HVUL1H15641.2
1H	656044	656200	HVUL1H26017.2
1H	656694	656955	HVUL1H15641.2
1H	656694	656955	HVUL1H26017.2
1H	661992	662589	HVUL1H15641.2
1H	667571	667984	HVUL1H15641.2
1H	667571	667984	HVUL1H26017.2
1H	672945	673020	HVUL1H15641.2
1H	672945	673020	HVUL1H26017.2
1H	676959	677426	HVUL1H15641.2
1H	677829	678061	HVUL1H04384.2
1H	768418	768456	HVUL1H31797.2
1H	768418	768456	HVUL1H31799.2
1H	768508	768571	HVUL1H31799.2
1H	769472	770068	HVUL1H31797.2
1H	769472	770068	HVUL1H31799.2
1H	772608	773540	HVUL1H31797.2
1H	846088	846366	HVUL1H31797.2
1H	925006	925077	HVUL1H26017.2
1H	1325490	1325548	HVUL1H04384.2
1H	1356614	1357760	HVUL1H31797.2
1H	1367890	1368098	HVUL1H31797.2
1H	1369402	1370068	HVUL1H31797.2
1H	1370939	1371382	HVUL1H31797.2
1H	1371414	1371472	HVUL1H31797.2
1H	1386020	1387288	HVUL1H31797.2
1H	1425484	1426656	HVUL1H31797.2
1H	1476164	1476300	HVUL1H31797.2
1H	1476164	1476300	HVUL1H31799.2
1H	1477078	1478252	HVUL1H31801.2
1H	1501237	1501278	HVUL1H49389.2
1H	1521689	1521860	HVUL1H31797.2
1H	1536762	1538183	HVUL1H31801.2
1H	1542283	1542462	HVUL1H49383.2
1H	1543273	1543937	HVUL1H31801.2
1H	1543273	1543937	HVUL1H49388.2
1H	1544542	1544649	HVUL1H31801.2
1H	1548378	1548614	HVUL1H31801.2
1H	1699242	1699324	HVUL1H49384.2
1H	1743635	1744774	HVUL1H49382.2
1H	1743635	1744774	HVUL1H49384.2
1H	1798907	1799596	HVUL1H49398.2
1H	1806655	1807034	HVUL1H49385.2
1H	1814167	1814612	HVUL1H49387.2
1H	1834594	1834640	HVUL1H49400.2
1H	1903858	1904714	HVUL1H49400.2
1H	1903858	1904714	HVUL1H49403.2
1H	1918417	1918676	HVUL1H49388.2
1H	1923764	1923805	HVUL1H49400.2
1H	1923764	1923805	HVUL1H49403.2
1H	1933594	1933788	HVUL1H13717.2
1H	1937418	1937568	HVUL1H49400.2
1H	1937418	1937568	HVUL1H49403.2
1H	1941286	1941448	HVUL1H49400.2
1H	1941286	1941448	HVUL1H49403.2
1H	1945045	1945255	HVUL1H49404.2
1H	1954642	1954688	HVUL1H49389.2
1H	1954905	1956861	HVUL1H30291.2
1H	1957192	1957580	HVUL1H49400.2
1H	1957192	1957580	HVUL1H49403.2
1H	1957880	1959200	HVUL1H49400.2
1H	1957880	1959200	HVUL1H49403.2
1H	1974914	1975276	HVUL1H13719.2
1H	1981122	1981512	HVUL1H13719.2
1H	2027607	2027780	HVUL1H49404.2
1H	2027792	2027914	HVUL1H49404.2
1H	2028977	2029010	HVUL1H49400.2
1H	2028977	2029010	HVUL1H49403.2
1H	2030499	2031358	HVUL1H49393.2
1H	2031899	2032253	HVUL1H49393.2
1H	2033213	2033541	HVUL1H49404.2
1H	2033213	2033541	HVUL1H13719.2
1H	2033570	2033679	HVUL1H49404.2
1H	2044516	2044828	HVUL1H49400.2
1H	2044516	2044828	HVUL1H49403.2
1H	2044516	2044828	HVUL1H04433.2
1H	2046806	2047571	HVUL1H49402.2
1H	2046806	2047571	HVUL1H49404.2
1H	2046806	2047571	HVUL1H13719.2
1H	2046806	2047571	HVUL1H04578.2
1H	2072388	2073040	HVUL1H49402.2
1H	2072388	2073040	HVUL1H49404.2
1H	2097220	2097236	HVUL1H49400.2
1H	2097220	2097236	HVUL1H49403.2
1H	2097366	2097506	HVUL1H49400.2
1H	2097366	2097506	HVUL1H49403.2
1H	2097366	2097506	HVUL1H04433.2
1H	2102422	2102958	HVUL1H49400.2
1H	2102422	2102958	HVUL1H49401.2
1H	2102422	2102958	HVUL1H49403.2
1H	2102422	2102958	HVUL1H04433.2
1H	2103820	2104292	HVUL1H49400.2
1H	2103820	2104292	HVUL1H49403.2
1H	2104687	2104738	HVUL1H49400.2
1H	2104687	2104738	HVUL1H49403.2
1H	2110986	2112353	HVUL1H49400.2
1H	2110986	2112353	HVUL1H49401.2
1H	2110986	2112353	HVUL1H49403.2
1H	2110986	2112353	HVUL1H04433.2
1H	2118505	2119126	HVUL1H49400.2
1H	2118505	2119126	HVUL1H49401.2
1H	2118505	2119126	HVUL1H49403.2
1H	2119290	2119396	HVUL1H49400.2
1H	2119290	2119396	HVUL1H49401.2
1H	2119290	2119396	HVUL1H49403.2
1H	2138114	2138200	HVUL1H49400.2
1H	2138114	2138200	HVUL1H49403.2
1H	2138228	2138256	HVUL1H49400.2
1H	2138228	2138256	HVUL1H49403.2
1H	2138228	2138256	HVUL1H04433.2
1H	2169273	2169380	HVUL1H49398.2
1H	2170100	2170734	HVUL1H49400.2
1H	2170100	2170734	HVUL1H49403.2
1H	2173126	2174094	HVUL1H49400.2
1H	2173126	2174094	HVUL1H49403.2
1H	2173126	2174094	HVUL1H04433.2
1H	2328214	2328397	HVUL1H30291.2
1H	2375422	2375446	HVUL1H30291.2
1H	2544960	2545010	HVUL1H49400.2
1H	2544960	2545010	HVUL1H49403.2
1H	2544960	2545010	HVUL1H04433.2
1H	2545121	2545191	HVUL1H49400.2
1H	2545121	2545191	HVUL1H49403.2
1H	2545121	2545191	HVUL1H04433.2
1H	2545644	2545705	HVUL1H49400.2
1H	2545838	2545902	HVUL1H49400.2
1H	2545838	2545902	HVUL1H49403.2
1H	2545838	2545902	HVUL1H04433.2
1H	2577614	2577687	HVUL1H49403.2
1H	2578212	2578936	HVUL1H04925.2
1H	2618766	2618940	HVUL1H10674.2
1H	2627578	2627628	HVUL1H04925.2
1H	2627853	2627893	HVUL1H04925.2
1H	2639917	2641336	HVUL1H30291.2
1H	2648134	2648262	HVUL1H04925.2
1H	2648274	2648365	HVUL1H04925.2
1H	2681418	2681749	HVUL1H04433.2
1H	2681418	2681749	HVUL1H40747.2
1H	2682845	2683211	HVUL1H40747.2
1H	2683310	2684772	HVUL1H04578.2
1H	2685011	2685250	HVUL1H04578.2
1H	2685348	2685432	HVUL1H04578.2
1H	2685561	2686040	HVUL1H04578.2
1H	2698531	2698546	HVUL1H04433.2
1H	2698531	2698546	HVUL1H40747.2
1H	2698609	2698874	HVUL1H30291.2
1H	2699354	2700550	HVUL1H40743.2
1H	2705780	2706296	HVUL1H04925.2
1H	2713761	2714013	HVUL1H04925.2
1H	2722767	2722844	HVUL1H04433.2
1H	2722767	2722844	HVUL1H40747.2
1H	2790916	2790976	HVUL1H25778.2
1H	2793701	2793947	HVUL1H04925.2
1H	2814526	2815266	HVUL1H08544.2
1H	2814526	2815266	HVUL1H25778.2
1H	2892385	2892569	HVUL1H10675.2
1H	2997644	2998036	HVUL1H40747.2
1H	2997644	2998036	HVUL1H08543.2
1H	3001064	3001862	HVUL1H25781.2
1H	3010791	3010952	HVUL1H40748.2
1H	3046870	3048090	HVUL1H40747.2
1H	3046870	3048090	HVUL1H08543.2
1H	3052143	3052190	HVUL1H25783.2
1H	3060818	3060870	HVUL1H40747.2
1H	3060818	3060870	HVUL1H08543.2
1H	3063720	3063994	HVUL1H40750.2
1H	3086014	3086808	HVUL1H40750.2
1H	3107380	3107486	HVUL1H25778.2
1H	3112532	3112559	HVUL1H40743.2
1H	3112532	3112559	HVUL1H25781.2
1H	3112532	3112559	HVUL1H25783.2
1H	3112602	3112781	HVUL1H25781.2
1H	3131124	3131313	HVUL1H08543.2
1H	3146507	3147127	HVUL1H25783.2
1H	3151388	3151488	HVUL1H40748.2
1H	3187156	3187248	HVUL1H25783.2
1H	3187414	3187784	HVUL1H40743.2
1H	3187414	3187784	HVUL1H25781.2
1H	3187921	3188077	HVUL1H08544.2
1H	3188346	3188626	HVUL1H25787.2
1H	3189414	3189489	HVUL1H40743.2
1H	3189414	3189489	HVUL1H40750.2
1H	3189414	3189489	HVUL1H25779.2
1H	3190214	3190962	HVUL1H25787.2
1H	3207479	3207584	HVUL1H08544.2
1H	3218261	3218290	HVUL1H25779.2
1H	3218261	3218290	HVUL1H25781.2
1H	3218261	3218290	HVUL1H03362.2
1H	3238562	3238636	HVUL1H25780.2
1H	3238562	3238636	HVUL1H25784.2
1H	3238562	3238636	HVUL1H25786.2
1H	3282396	3282626	HVUL1H05252.2
1H	3287410	3287612	HVUL1H04256.2
1H	3289000	3289044	HVUL1H08544.2
1H	3300183	3300326	HVUL1H25780.2
1H	3300183	3300326	HVUL1H25781.2
1H	3319980	3320794	HVUL1H04256.2
1H	3327913	3328020	HVUL1H08544.2
1H	3327913	3328020	HVUL1H25778.2
1H	3327913	3328020	HVUL1H05252.2
1H	3333656	3334084	HVUL1H25780.2
1H	3333656	3334084	HVUL1H25784.2
1H	3343560	3343624	HVUL1H04255.2
1H	3343560	3343624	HVUL1H04256.2
1H	3343754	3343975	HVUL1H04255.2
1H	3405387	3405649	HVUL1H16246.2
1H	3406052	3406121	HVUL1H25787.2
1H	3410532	3411260	HVUL1H05252.2
1H	3415092	3415251	HVUL1H25785.2
1H	3486248	3487056	HVUL1H04255.2
1H	3486248	3487056	HVUL1H30271.2
1H	3497019	3497076	HVUL1H25785.2
1H	3497019	3497076	HVUL1H25786.2
1H	3510687	3510757	HVUL1H30273.2
1H	3767029	3767080	HVUL1H06973.2
1H	3783008	3783384	HVUL1H30271.2
1H	3783728	3783831	HVUL1H08308.2
1H	3786204	3786406	HVUL1H30274.2
1H	3793514	3793583	HVUL1H30276.2
1H	3798993	3799132	HVUL1H30271.2
1H	3798993	3799132	HVUL1H06973.2
1H	3798993	3799132	HVUL1H06974.2
1H	3850374	3850546	HVUL1H30273.2
1H	3850374	3850546	HVUL1H30276.2
1H	3875873	3876404	HVUL1H30277.2
1H	3897458	3898464	HVUL1H20091.2
1H	3929482	3929754	HVUL1H06973.2
1H	3929482	3929754	HVUL1H06974.2
1H	3933648	3933812	HVUL1H06974.2
1H	3957124	3957128	HVUL1H34082.2
1H	3957201	3957252	HVUL1H30276.2
1H	3957405	3957468	HVUL1H30276.2
1H	3957702	3957894	HVUL1H34082.2
1H	3963416	3963436	HVUL1H06973.2
1H	3963838	3964078	HVUL1H30276.2
1H	3965924	3966520	HVUL1H30270.2
1H	3965924	3966520	HVUL1H30277.2
1H	3965924	3966520	HVUL1H20094.2
1H	3965924	3966520	HVUL1H20095.2
1H	3966930	3967894	HVUL1H30274.2
1H	3966930	3967894	HVUL1H34077.2
1H	3974398	3974461	HVUL1H30271.2
1H	3974398	3974461	HVUL1H06973.2
1H	3974398	3974461	HVUL1H06974.2
1H	3975026	3975129	HVUL1H06973.2
1H	3975026	3975129	HVUL1H06974.2
1H	3984732	3985556	HVUL1H34082.2
1H	4029521	4030328	HVUL1H30277.2
1H	4039802	4039844	HVUL1H34082.2
1H	4040394	4040436	HVUL1H20091.2
1H	4069214	4069674	HVUL1H06973.2
1H	4069214	4069674	HVUL1H06974.2
1H	4089629	4089742	HVUL1H20091.2
1H	4092878	4093196	HVUL1H30276.2
1H	4098597	4099424	HVUL1H30276.2
1H	4133791	4133896	HVUL1H06974.2
1H	4134280	4134732	HVUL1H30277.2
1H	4134280	4134732	HVUL1H34079.2
1H	4134280	4134732	HVUL1H15359.2
1H	4134280	4134732	HVUL1H15360.2
1H	4134280	4134732	HVUL1H15361.2
1H	4134280	4134732	HVUL1H15362.2
1H	4136241	4136284	HVUL1H20091.2
1H	4141138	4142363	HVUL1H06974.2
1H	4159206	4159450	HVUL1H15363.2
1H	4159454	4159464	HVUL1H20091.2
1H	4165922	4166470	HVUL1H34078.2
1H	4165922	4166470	HVUL1H34082.2
1H	4181612	4182948	HVUL1H20091.2
1H	4186524	4186772	HVUL1H20091.2
1H	4188318	4190538	HVUL1H06974.2
1H	4190988	4191818	HVUL1H06973.2
1H	4190988	4191818	HVUL1H06974.2
1H	4190988	4191818	HVUL1H15363.2
1H	4192598	4192736	HVUL1H06974.2
1H	4258786	4259936	HVUL1H06973.2
1H	4258786	4259936	HVUL1H06974.2
1H	4274642	4274991	HVUL1H15362.2
1H	4275472	4276791	HVUL1H15366.2
1H	4287952	4288146	HVUL1H15367.2
1H	4287952	4288146	HVUL1H00212.2
1H	4310350	4310942	HVUL1H15366.2
1H	4322506	4322747	HVUL1H18989.2
1H	4361416	4362107	HVUL1H18989.2
1H	4362236	4362488	HVUL1H15367.2
1H	4362236	4362488	HVUL1H00212.2
1H	4362236	4362488	HVUL1H18992.2
1H	4366586	4366636	HVUL1H34082.2
1H	4366738	4366814	HVUL1H15363.2
1H	4366738	4366814	HVUL1H18992.2
1H	4370901	4371210	HVUL1H15363.2
1H	4370901	4371210	HVUL1H18992.2
1H	4431470	4431528	HVUL1H14236.2
1H	4438350	4438541	HVUL1H18989.2
1H	4485366	4486000	HVUL1H14237.2
1H	4488478	4489187	HVUL1H15366.2
1H	4488478	4489187	HVUL1H18990.2
1H	4491518	4491592	HVUL1H18991.2
1H	4507522	4508660	HVUL1H18989.2
1H	4513568	4514568	HVUL1H18994.2
1H	4514602	4514958	HVUL1H18989.2
1H	4520413	4521460	HVUL1H18990.2
1H	4550404	4551424	HVUL1H18996.2
1H	4550404	4551424	HVUL1H14236.2
1H	4550404	4551424	HVUL1H21662.2
1H	4550404	4551424	HVUL1H08536.2
1H	4584458	4584607	HVUL1H14236.2
1H	4589330	4589598	HVUL1H07505.2
1H	4633810	4633990	HVUL1H14236.2
1H	4645051	4645267	HVUL1H18996.2
1H	4645051	4645267	HVUL1H08536.2
1H	4668221	4669944	HVUL1H21662.2
1H	4793746	4794888	HVUL1H14236.2
1H	4834205	4834232	HVUL1H07505.2
1H	4837081	4837124	HVUL1H14236.2
1H	4837081	4837124	HVUL1H21662.2
1H	4837081	4837124	HVUL1H03115.2
1H	4837131	4837705	HVUL1H18996.2
1H	4837131	4837705	HVUL1H14236.2
1H	4837131	4837705	HVUL1H21662.2
1H	4837131	4837705	HVUL1H08536.2
1H	4837131	4837705	HVUL1H03115.2
1H	4846089	4846153	HVUL1H07505.2
1H	4846089	4846153	HVUL1H33418.2
1H	4846239	4846336	HVUL1H14236.2
1H	4846239	4846336	HVUL1H03115.2
1H	4854009	4854872	HVUL1H07505.2
1H	4854009	4854872	HVUL1H33418.2
1H	4901502	4901568	HVUL1H07505.2
1H	4901502	4901568	HVUL1H33418.2
1H	4925554	4926601	HVUL1H14236.2
1H	4929692	4929760	HVUL1H07505.2
1H	4929692	4929760	HVUL1H33418.2
1H	4955062	4956013	HVUL1H14236.2
1H	4955062	4956013	HVUL1H03115.2
1H	4986864	4987660	HVUL1H07504.2
1H	5014764	5015924	HVUL1H07505.2
1H	5021186	5022432	HVUL1H07505.2
1H	5021186	5022432	HVUL1H33418.2
1H	5064894	5065924	HVUL1H07505.2
1H	5064894	5065924	HVUL1H33418.2
1H	5070930	5071002	HVUL1H07502.2
1H	5070930	5071002	HVUL1H07504.2
1H	5071142	5071274	HVUL1H07502.2
1H	5071142	5071274	HVUL1H07504.2
1H	5071142	5071274	HVUL1H08537.2
1H	5071142	5071274	HVUL1H33422.2
1H	5094566	5094717	HVUL1H33420.2
1H	5098805	5099164	HVUL1H33420.2
1H	5193652	5195376	HVUL1H33429.2
1H	5222712	5222789	HVUL1H15124.2
1H	5229466	5231268	HVUL1H03115.2
1H	5236184	5236282	HVUL1H15124.2
1H	5253012	5254181	HVUL1H33418.2
1H	5253012	5254181	HVUL1H33427.2
1H	5287274	5287308	HVUL1H33420.2
1H	5617339	5617522	HVUL1H33427.2
1H	5617339	5617522	HVUL1H33428.2
1H	5621208	5621618	HVUL1H15124.2
1H	5621208	5621618	HVUL1H06505.2
1H	5631144	5631240	HVUL1H33427.2
1H	5631144	5631240	HVUL1H33428.2
1H	5684837	5685457	HVUL1H15125.2
1H	5732059	5732623	HVUL1H15125.2
1H	5732059	5732623	HVUL1H19100.2
1H	5755438	5755451	HVUL1H19100.2
1H	5872888	5872945	HVUL1H15125.2
1H	5894036	5894562	HVUL1H19100.2
1H	5939145	5940572	HVUL1H15129.2
1H	6021417	6021552	HVUL1H15127.2
1H	6021417	6021552	HVUL1H15129.2
1H	6021417	6021552	HVUL1H13300.2
1H	6021417	6021552	HVUL1H36609.2
1H	6021417	6021552	HVUL1H17891.2
1H	6021417	6021552	HVUL1H19101.2
1H	6089862	6089950	HVUL1H15127.2
1H	6089862	6089950	HVUL1H15129.2
1H	6089862	6089950	HVUL1H13300.2
1H	6089862	6089950	HVUL1H36609.2
1H	6089862	6089950	HVUL1H17891.2
1H	6089862	6089950	HVUL1H19101.2
1H	6093596	6093718	HVUL1H15127.2
1H	6093596	6093718	HVUL1H15129.2
1H	6093596	6093718	HVUL1H13300.2
1H	6093596	6093718	HVUL1H36609.2
1H	6093596	6093718	HVUL1H17891.2
1H	6093596	6093718	HVUL1H19101.2
1H	6149345	6149481	HVUL1H15127.2
1H	6149345	6149481	HVUL1H15129.2
1H	6149345	6149481	HVUL1H13300.2
1H	6149345	6149481	HVUL1H36609.2
1H	6149345	6149481	HVUL1H17891.2
1H	6149345	6149481	HVUL1H19101.2
1H	6149345	6149481	HVUL1H19106.2
1H	6180520	6180610	HVUL1H13300.2
1H	6180520	6180610	HVUL1H19101.2
1H	6238942	6239493	HVUL1H06505.2
1H	6257114	6257655	HVUL1H13300.2
1H	6257114	6257655	HVUL1H19101.2
1H	6257667	6259107	HVUL1H13300.2
1H	6266584	6266689	HVUL1H13302.2
1H	6293114	6294001	HVUL1H19100.2
1H	6342741	6342801	HVUL1H36604.2
1H	6342884	6342942	HVUL1H36604.2
1H	6424258	6424490	HVUL1H13300.2
1H	6424258	6424490	HVUL1H36609.2
1H	6424258	6424490	HVUL1H17891.2
1H	6424258	6424490	HVUL1H19101.2
1H	6453444	6453532	HVUL1H13301.2
1H	6453444	6453532	HVUL1H19106.2
1H	6669692	6670054	HVUL1H19104.2
1H	6693808	6693833	HVUL1H19100.2
1H	6693808	6693833	HVUL1H19107.2
1H	6709726	6709972	HVUL1H19100.2
1H	6709726	6709972	HVUL1H19107.2
1H	6998185	6998242	HVUL1H19101.2
1H	7070440	7070772	HVUL1H09194.2
1H	7083545	7084314	HVUL1H07933.2
1H	7085344	7086040	HVUL1H07931.2
1H	7088948	7089419	HVUL1H09194.2
1H	7092454	7093846	HVUL1H07931.2
1H	7118434	7118470	HVUL1H07933.2
1H	7126035	7126310	HVUL1H07932.2
1H	7759218	7759688	HVUL1H23151.2
1H	7821652	7821770	HVUL1H09194.2
1H	7828684	7829630	HVUL1H11645.2
1H	7863482	7863948	HVUL1H11645.2
1H	7869608	7869683	HVUL1H11646.2
1H	7872628	7872800	HVUL1H07931.2
1H	7874116	7874252	HVUL1H09194.2
1H	7889414	7890321	HVUL1H07932.2
1H	7895392	7897311	HVUL1H14183.2
1H	7942003	7942982	HVUL1H07933.2
1H	7942003	7942982	HVUL1H23153.2
1H	7973701	7974322	HVUL1H04115.2
1H	7973701	7974322	HVUL1H04116.2
1H	7979037	7979310	HVUL1H04116.2
1H	7979798	7980996	HVUL1H23153.2
1H	8046270	8047412	HVUL1H07933.2
1H	8046270	8047412	HVUL1H23153.2
1H	8056919	8056991	HVUL1H07933.2
1H	8056919	8056991	HVUL1H23153.2
1H	8077115	8077552	HVUL1H23153.2
1H	8139328	8140204	HVUL1H14185.2
1H	8143710	8144174	HVUL1H07931.2
1H	8144428	8144670	HVUL1H04116.2
1H	8144836	8145538	HVUL1H07931.2
1H	8160702	8161826	HVUL1H07931.2
1H	8163003	8163324	HVUL1H07931.2
1H	8201962	8202086	HVUL1H23150.2
1H	8201962	8202086	HVUL1H04115.2
1H	8210910	8211010	HVUL1H04116.2
1H	8242282	8243041	HVUL1H04115.2
1H	8253288	8253602	HVUL1H23151.2
1H	8253288	8253602	HVUL1H09756.2
1H	8253288	8253602	HVUL1H09757.2
1H	8253288	8253602	HVUL1H09760.2
1H	8261024	8261120	HVUL1H09755.2
1H	8390081	8390471	HVUL1H04116.2
1H	8390081	8390471	HVUL1H07181.2
1H	8391383	8391508	HVUL1H04116.2
1H	8391383	8391508	HVUL1H29663.2
1H	8408688	8408825	HVUL1H07181.2
1H	8416204	8416926	HVUL1H09762.2
1H	8416204	8416926	HVUL1H07181.2
1H	8422472	8422902	HVUL1H29666.2
1H	8430606	8430699	HVUL1H07181.2
1H	8431714	8432268	HVUL1H21923.2
1H	8431714	8432268	HVUL1H21925.2
1H	8436210	8436656	HVUL1H09755.2
1H	8437370	8437688	HVUL1H07178.2
1H	8438098	8438300	HVUL1H29666.2
1H	8469855	8469917	HVUL1H09757.2
1H	8479285	8480088	HVUL1H07181.2
1H	8485577	8486270	HVUL1H09760.2
1H	8486310	8486904	HVUL1H07181.2
1H	8835026	8835850	HVUL1H07178.2
1H	8835026	8835850	HVUL1H21928.2
1H	8836026	8836907	HVUL1H07181.2
1H	8843057	8843354	HVUL1H09762.2
1H	8843057	8843354	HVUL1H07181.2
1H	8857272	8857496	HVUL1H29666.2
1H	8857946	8858635	HVUL1H21923.2
1H	8857946	8858635	HVUL1H21924.2
1H	8857946	8858635	HVUL1H21925.2
1H	8858694	8859590	HVUL1H21923.2
1H	8858694	8859590	HVUL1H21924.2
1H	8858694	8859590	HVUL1H21925.2
1H	8859644	8860575	HVUL1H07181.2
1H	8862838	8863002	HVUL1H21923.2
1H	8862838	8863002	HVUL1H21924.2
1H	8862838	8863002	HVUL1H21925.2
1H	8875824	8876097	HVUL1H03225.2
1H	8886162	8887128	HVUL1H03225.2
1H	8887217	8889048	HVUL1H09761.2
1H	8887217	8889048	HVUL1H09762.2
1H	8887217	8889048	HVUL1H10852.2
1H	8898132	8899330	HVUL1H03225.2
1H	8902120	8902456	HVUL1H03225.2
1H	8939710	8939776	HVUL1H07181.2
1H	8941924	8943278	HVUL1H10854.2
1H	9000943	9001268	HVUL1H07181.2
1H	9003026	9003424	HVUL1H06200.2
1H	9003476	9004866	HVUL1H06197.2
1H	9003476	9004866	HVUL1H06200.2
1H	9005200	9005376	HVUL1H03225.2
1H	9005200	9005376	HVUL1H06197.2
1H	9005200	9005376	HVUL1H06200.2
1H	9005547	9006578	HVUL1H06200.2
1H	9006934	9007095	HVUL1H21923.2
1H	9006934	9007095	HVUL1H21924.2
1H	9006934	9007095	HVUL1H21925.2
1H	9007550	9007598	HVUL1H21923.2
1H	9007550	9007598	HVUL1H21924.2
1H	9007550	9007598	HVUL1H21925.2
1H	9024007	9024792	HVUL1H21923.2
1H	9024007	9024792	HVUL1H21924.2
1H	9024007	9024792	HVUL1H21925.2
1H	9024922	9025168	HVUL1H21923.2
1H	9024922	9025168	HVUL1H21925.2
1H	9071572	9071767	HVUL1H23542.2
1H	9071800	9071838	HVUL1H06200.2
1H	9076357	9077634	HVUL1H06197.2
1H	9076357	9077634	HVUL1H06198.2
1H	9090158	9090222	HVUL1H21923.2
1H	9090158	9090222	HVUL1H21925.2
1H	9090312	9090588	HVUL1H21923.2
1H	9090312	9090588	HVUL1H21925.2
1H	9095244	9095550	HVUL1H21923.2
1H	9095244	9095550	HVUL1H21925.2
1H	9102782	9102920	HVUL1H07181.2
1H	9102782	9102920	HVUL1H41016.2
1H	9107500	9107670	HVUL1H21924.2
1H	9132989	9133466	HVUL1H21923.2
1H	9132989	9133466	HVUL1H21924.2
1H	9132989	9133466	HVUL1H21925.2
1H	9133815	9134195	HVUL1H10852.2
1H	9133815	9134195	HVUL1H10853.2
1H	9168777	9169263	HVUL1H21923.2
1H	9168777	9169263	HVUL1H21924.2
1H	9168777	9169263	HVUL1H21925.2
1H	9173801	9174289	HVUL1H21923.2
1H	9173801	9174289	HVUL1H21924.2
1H	9173801	9174289	HVUL1H21925.2
1H	9189132	9189424	HVUL1H23542.2
1H	9242720	9243928	HVUL1H06200.2
1H	9245550	9245668	HVUL1H06197.2
1H	9245550	9245668	HVUL1H06200.2
1H	9278293	9278506	HVUL1H03225.2
1H	9284656	9285092	HVUL1H21925.2
1H	9286658	9286790	HVUL1H21925.2
1H	9286658	9286790	HVUL1H03225.2
1H	9471230	9472470	HVUL1H41016.2
1H	9471230	9472470	HVUL1H41017.2
1H	9473941	9474651	HVUL1H23542.2
1H	9483914	9484840	HVUL1H06197.2
1H	9491846	9492456	HVUL1H06200.2
1H	9515472	9515650	HVUL1H06200.2
1H	9528102	9528862	HVUL1H06200.2
1H	9535208	9535334	HVUL1H41032.2
1H	9541566	9541740	HVUL1H06200.2
1H	9550550	9552882	HVUL1H06197.2
1H	9550550	9552882	HVUL1H06198.2
1H	9560372	9560787	HVUL1H41016.2
1H	9594129	9594664	HVUL1H41032.2
1H	9595637	9596798	HVUL1H23542.2
1H	9595637	9596798	HVUL1H41029.2
1H	9595637	9596798	HVUL1H02275.2
1H	9680882	9680931	HVUL1H06201.2
1H	9696348	9696658	HVUL1H41032.2
1H	9696772	9697020	HVUL1H41032.2
1H	9732686	9733120	HVUL1H41017.2
1H	9732686	9733120	HVUL1H02275.2
1H	9758758	9759496	HVUL1H41031.2
1H	9814916	9815802	HVUL1H09290.2
1H	9821027	9821243	HVUL1H41032.2
1H	9821366	9821398	HVUL1H41032.2
1H	9821484	9821619	HVUL1H41032.2
1H	9821698	9821834	HVUL1H41032.2
1H	9893490	9894656	HVUL1H41032.2
1H	9981262	9982020	HVUL1H41032.2
1H	10080414	10080624	HVUL1H09291.2
1H	10089090	10089414	HVUL1H41032.2
1H	10184130	10184172	HVUL1H06715.2
1H	10192780	10195224	HVUL1H35232.2
1H	10195686	10196244	HVUL1H41032.2
1H	10195686	10196244	HVUL1H35232.2
1H	10198303	10198865	HVUL1H35221.2
1H	10198303	10198865	HVUL1H35223.2
1H	10258866	10260599	HVUL1H09291.2
1H	10258866	10260599	HVUL1H06714.2
1H	10292958	10293932	HVUL1H14432.2
1H	10299126	10299913	HVUL1H35232.2
1H	10302322	10302514	HVUL1H09291.2
1H	10302322	10302514	HVUL1H35222.2
1H	10302322	10302514	HVUL1H35226.2
1H	10302322	10302514	HVUL1H35230.2
1H	10302322	10302514	HVUL1H14432.2
1H	10307020	10307223	HVUL1H06714.2
1H	10319068	10320394	HVUL1H35221.2
1H	10319068	10320394	HVUL1H35223.2
1H	10319068	10320394	HVUL1H35230.2
1H	10342658	10343472	HVUL1H35220.2
1H	10370948	10371255	HVUL1H10481.2
1H	10437042	10437408	HVUL1H35226.2
1H	10437042	10437408	HVUL1H14436.2
1H	10468899	10469529	HVUL1H14432.2
1H	10584122	10584325	HVUL1H35232.2
1H	10584880	10585420	HVUL1H35232.2
1H	10585476	10585554	HVUL1H35232.2
1H	10660390	10660441	HVUL1H31168.2
1H	10663474	10664182	HVUL1H35232.2
1H	10664286	10664572	HVUL1H35232.2
1H	10666532	10666898	HVUL1H35232.2
1H	10775414	10776577	HVUL1H14433.2
1H	10776654	10776811	HVUL1H14433.2
1H	10776654	10776811	HVUL1H31164.2
1H	10778220	10778309	HVUL1H09156.2
1H	10781747	10783086	HVUL1H14432.2
1H	10790206	10790238	HVUL1H14432.2
1H	10801165	10801594	HVUL1H14436.2
1H	10812453	10812756	HVUL1H31170.2
1H	10812453	10812756	HVUL1H09156.2
1H	10823578	10823934	HVUL1H09156.2
1H	10824180	10824246	HVUL1H09156.2
1H	10825364	10825812	HVUL1H09156.2
1H	10832481	10832752	HVUL1H16435.2
1H	10838894	10839592	HVUL1H31170.2
1H	10868280	10868573	HVUL1H31164.2
1H	10868280	10868573	HVUL1H16436.2
1H	10871072	10871352	HVUL1H16435.2
1H	10873353	10874226	HVUL1H16435.2
1H	10875123	10875201	HVUL1H16435.2
1H	10899824	10900408	HVUL1H31169.2
1H	11043674	11043768	HVUL1H10260.2
1H	11043674	11043768	HVUL1H16438.2
1H	11054542	11054710	HVUL1H31167.2
1H	11054542	11054710	HVUL1H10260.2
1H	11054542	11054710	HVUL1H16438.2
1H	11070515	11070587	HVUL1H31169.2
1H	11070515	11070587	HVUL1H31171.2
1H	11070515	11070587	HVUL1H09160.2
1H	11071528	11072030	HVUL1H31164.2
1H	11071528	11072030	HVUL1H16436.2
1H	11082858	11082927	HVUL1H31167.2
1H	11084741	11085157	HVUL1H31170.2
1H	11087504	11087513	HVUL1H31167.2
1H	11165614	11165669	HVUL1H16436.2
1H	11210736	11210983	HVUL1H10260.2
1H	11210736	11210983	HVUL1H16438.2
1H	11210736	11210983	HVUL1H04802.2
1H	11210736	11210983	HVUL1H04804.2
1H	11211096	11211648	HVUL1H10672.2
1H	11216534	11216898	HVUL1H16440.2
1H	11241914	11242013	HVUL1H09156.2
1H	11253477	11253642	HVUL1H09160.2
1H	11253717	11255940	HVUL1H09160.2
1H	11264701	11265122	HVUL1H16439.2
1H	11264701	11265122	HVUL1H16440.2
1H	11264701	11265122	HVUL1H04801.2
1H	11264701	11265122	HVUL1H04803.2
1H	11289716	11290137	HVUL1H10260.2
1H	11289716	11290137	HVUL1H16438.2
1H	11289716	11290137	HVUL1H04802.2
1H	11289716	11290137	HVUL1H04804.2
1H	11290194	11290298	HVUL1H16435.2
1H	11290797	11291026	HVUL1H16435.2
1H	11311720	11311918	HVUL1H11424.2
1H	11311720	11311918	HVUL1H23426.2
1H	11315034	11315885	HVUL1H16435.2
1H	11360670	11360966	HVUL1H16439.2
1H	11403291	11404572	HVUL1H11424.2
1H	11409607	11410379	HVUL1H16438.2
1H	11409607	11410379	HVUL1H04802.2
1H	11409607	11410379	HVUL1H04804.2
1H	11412408	11412825	HVUL1H10672.2
1H	11485443	11486087	HVUL1H10673.2
1H	11485443	11486087	HVUL1H23423.2
1H	11485443	11486087	HVUL1H23424.2
1H	11491258	11491709	HVUL1H23428.2
1H	11497374	11498112	HVUL1H23428.2
1H	11499621	11500547	HVUL1H09626.2
1H	11501163	11501320	HVUL1H04802.2
1H	11501163	11501320	HVUL1H04804.2
1H	11501406	11502458	HVUL1H09627.2
1H	11502800	11502826	HVUL1H09627.2
1H	11504788	11505758	HVUL1H09627.2
1H	11538805	11538875	HVUL1H11424.2
1H	11538805	11538875	HVUL1H23426.2
1H	11579192	11579279	HVUL1H13395.2
1H	11589117	11589237	HVUL1H13395.2
1H	11610986	11612480	HVUL1H04804.2
1H	11610986	11612480	HVUL1H17745.2
1H	11617720	11617835	HVUL1H17746.2
1H	11619270	11619728	HVUL1H17746.2
1H	11636096	11636336	HVUL1H23426.2
1H	11636096	11636336	HVUL1H17747.2
1H	11654211	11657425	HVUL1H23425.2
1H	11654211	11657425	HVUL1H23428.2
1H	11724421	11724836	HVUL1H23425.2
1H	11727142	11728073	HVUL1H17747.2
1H	11735924	11735946	HVUL1H13395.2
1H	11755985	11756008	HVUL1H13393.2
1H	11755985	11756008	HVUL1H16640.2
1H	11757968	11758008	HVUL1H27044.2
1H	11760191	11760450	HVUL1H13395.2
1H	11800264	11800798	HVUL1H23428.2
1H	11842349	11843235	HVUL1H17745.2
1H	11883198	11883898	HVUL1H11781.2
1H	11901556	11901974	HVUL1H13392.2
1H	11927780	11928226	HVUL1H51916.2
1H	11939441	11939494	HVUL1H51913.2
1H	11939441	11939494	HVUL1H03109.2
1H	11949336	11949419	HVUL1H17747.2
1H	11966660	11967708	HVUL1H17745.2
1H	11969826	11969847	HVUL1H17745.2
1H	12020624	12020697	HVUL1H17746.2
1H	12024298	12024499	HVUL1H03109.2
1H	12025428	12025774	HVUL1H17746.2
1H	12025816	12027384	HVUL1H13394.2
1H	12028148	12029393	HVUL1H17745.2
1H	12028148	12029393	HVUL1H03110.2
1H	12033538	12033672	HVUL1H51913.2
1H	12033724	12034256	HVUL1H17746.2
1H	12033724	12034256	HVUL1H51913.2
1H	12036630	12038617	HVUL1H17746.2
1H	12041096	12041192	HVUL1H17746.2
1H	12059415	12059974	HVUL1H17747.2
1H	12059415	12059974	HVUL1H51913.2
1H	12060613	12061027	HVUL1H17746.2
1H	12061088	12061310	HVUL1H17745.2
1H	12061088	12061310	HVUL1H03110.2
1H	12077356	12077694	HVUL1H13394.2
1H	12081272	12081360	HVUL1H17747.2
1H	12083620	12083758	HVUL1H51916.2
1H	12085256	12085283	HVUL1H17747.2
1H	12104190	12104627	HVUL1H17747.2
1H	12104190	12104627	HVUL1H03109.2
1H	12159472	12159998	HVUL1H51913.2
1H	12159472	12159998	HVUL1H03109.2
1H	12193211	12193528	HVUL1H51913.2
1H	12193211	12193528	HVUL1H03109.2
1H	12533187	12533218	HVUL1H51916.2
1H	12591343	12591471	HVUL1H17748.2
1H	12822325	12822407	HVUL1H17747.2
1H	12893597	12894608	HVUL1H51916.2
1H	12908419	12908490	HVUL1H17745.2
1H	12908419	12908490	HVUL1H03110.2
1H	12911826	12911951	HVUL1H27044.2
1H	12911826	12911951	HVUL1H16640.2
1H	12911826	12911951	HVUL1H03111.2
1H	12918546	12918599	HVUL1H51916.2
1H	12934066	12934410	HVUL1H51916.2
1H	13362526	13362791	HVUL1H17747.2
1H	13362526	13362791	HVUL1H20403.2
1H	13366556	13366977	HVUL1H51916.2
1H	13413141	13413189	HVUL1H17747.2
1H	13456120	13456595	HVUL1H51916.2
1H	13464212	13464968	HVUL1H51916.2
1H	13496376	13496526	HVUL1H03110.2
1H	13513003	13514640	HVUL1H03109.2
1H	13526269	13527076	HVUL1H51916.2
1H	13598212	13598232	HVUL1H03109.2
1H	13617648	13617800	HVUL1H19225.2
1H	13622609	13623460	HVUL1H11781.2
1H	13625272	13625352	HVUL1H20402.2
1H	13672141	13672180	HVUL1H03110.2
1H	13674792	13674998	HVUL1H03110.2
1H	13685002	13685444	HVUL1H03111.2
1H	13685994	13686883	HVUL1H19228.2
1H	13690310	13690376	HVUL1H19228.2
1H	13754076	13754868	HVUL1H03111.2
1H	13754076	13754868	HVUL1H08101.2
1H	13789892	13790871	HVUL1H20403.2
1H	13794603	13794698	HVUL1H20403.2
1H	13858045	13858704	HVUL1H03109.2
1H	14151437	14153025	HVUL1H20400.2
1H	14396521	14396647	HVUL1H23978.2
1H	14527364	14530622	HVUL1H20402.2
1H	14527364	14530622	HVUL1H35399.2
1H	14585410	14585492	HVUL1H08101.2
1H	14700762	14701374	HVUL1H28930.2
1H	14700762	14701374	HVUL1H04773.2
1H	14712854	14713234	HVUL1H19228.2
1H	14712854	14713234	HVUL1H17450.2
1H	14755214	14755675	HVUL1H19225.2
1H	14755214	14755675	HVUL1H04775.2
1H	14755752	14756898	HVUL1H19225.2
1H	14759326	14759832	HVUL1H04775.2
1H	14789562	14789600	HVUL1H23979.2
1H	14925896	14926142	HVUL1H23978.2
1H	14925896	14926142	HVUL1H23979.2
1H	14932790	14932948	HVUL1H15065.2
1H	14933655	14934592	HVUL1H23979.2
1H	15014257	15014638	HVUL1H19228.2
1H	15014257	15014638	HVUL1H17450.2
1H	15040203	15040339	HVUL1H08101.2
1H	15040674	15040963	HVUL1H23979.2
1H	15309240	15312097	HVUL1H17450.2
1H	15375563	15376156	HVUL1H03471.2
1H	15410244	15410350	HVUL1H15065.2
1H	15446348	15447296	HVUL1H17450.2
1H	15462200	15463257	HVUL1H21593.2
1H	15467566	15467964	HVUL1H03471.2
1H	15470908	15471978	HVUL1H03471.2
1H	15476042	15476604	HVUL1H17450.2
1H	15483054	15484356	HVUL1H04773.2
1H	15483054	15484356	HVUL1H04774.2
1H	15483054	15484356	HVUL1H14276.2
1H	15485519	15485543	HVUL1H13345.2
1H	15485519	15485543	HVUL1H21593.2
1H	15485668	15486135	HVUL1H13345.2
1H	15485668	15486135	HVUL1H21593.2
1H	15486226	15487481	HVUL1H04774.2
1H	15491756	15491787	HVUL1H13345.2
1H	15491756	15491787	HVUL1H21593.2
1H	15519574	15519698	HVUL1H21593.2
1H	15519744	15520295	HVUL1H04775.2
1H	15520753	15522158	HVUL1H15066.2
1H	15599175	15599210	HVUL1H04775.2
1H	15599175	15599210	HVUL1H13345.2
1H	15599677	15600622	HVUL1H13345.2
1H	15599677	15600622	HVUL1H21593.2
1H	15600990	15601696	HVUL1H21593.2
1H	15610978	15611224	HVUL1H15066.2
1H	15613033	15613765	HVUL1H15065.2
1H	15646102	15647209	HVUL1H13344.2
1H	15646102	15647209	HVUL1H06251.2
1H	15648908	15649852	HVUL1H22149.2
1H	15648908	15649852	HVUL1H22150.2
1H	15662576	15664108	HVUL1H06251.2
1H	15730554	15730599	HVUL1H15066.2
1H	15783962	15784272	HVUL1H21593.2
1H	15784725	15784774	HVUL1H15065.2
1H	15833754	15835084	HVUL1H03471.2
1H	15904280	15904347	HVUL1H03471.2
1H	15960594	15960858	HVUL1H21593.2
1H	15960594	15960858	HVUL1H17580.2
1H	15962538	15962773	HVUL1H22150.2
1H	15963604	15963805	HVUL1H22150.2
1H	15964630	15964942	HVUL1H15066.2
1H	15965986	15966236	HVUL1H03471.2
1H	15965986	15966236	HVUL1H22149.2
1H	15966575	15966608	HVUL1H13345.2
1H	15966575	15966608	HVUL1H21593.2
1H	15966575	15966608	HVUL1H17580.2
1H	16002349	16002412	HVUL1H22151.2
1H	16051938	16052694	HVUL1H22150.2
1H	16053159	16053770	HVUL1H22151.2
1H	16058592	16058668	HVUL1H22151.2
1H	16066048	16066703	HVUL1H22150.2
1H	16109559	16110050	HVUL1H22149.2
1H	16109559	16110050	HVUL1H22150.2
1H	16154900	16155142	HVUL1H22153.2
1H	16154900	16155142	HVUL1H22154.2
1H	16197239	16197806	HVUL1H13345.2
1H	16197239	16197806	HVUL1H21593.2
1H	16197239	16197806	HVUL1H17580.2
1H	16197239	16197806	HVUL1H15792.2
1H	16197239	16197806	HVUL1H15793.2
1H	16197239	16197806	HVUL1H15795.2
1H	16203484	16203541	HVUL1H13345.2
1H	16203484	16203541	HVUL1H21593.2
1H	16203484	16203541	HVUL1H17580.2
1H	16203484	16203541	HVUL1H15792.2
1H	16203484	16203541	HVUL1H15793.2
1H	16203484	16203541	HVUL1H15795.2
1H	16224510	16224660	HVUL1H03471.2
1H	16228725	16229317	HVUL1H22149.2
1H	16228725	16229317	HVUL1H22150.2
1H	16290553	16290698	HVUL1H14276.2
1H	16340178	16340201	HVUL1H03875.2
1H	16340178	16340201	HVUL1H03878.2
1H	16340469	16340498	HVUL1H03875.2
1H	16340469	16340498	HVUL1H03878.2
1H	16351238	16351354	HVUL1H15793.2
1H	16361258	16361516	HVUL1H15795.2
1H	16364902	16365046	HVUL1H22150.2
1H	16365393	16365400	HVUL1H15792.2
1H	16369719	16370041	HVUL1H17580.2
1H	16369719	16370041	HVUL1H15792.2
1H	16369719	16370041	HVUL1H15793.2
1H	16369719	16370041	HVUL1H15795.2
1H	16373034	16373898	HVUL1H50197.2
1H	16374142	16374786	HVUL1H17580.2
1H	16374142	16374786	HVUL1H15792.2
1H	16374142	16374786	HVUL1H15793.2
1H	16374926	16374953	HVUL1H22151.2
1H	16377967	16378131	HVUL1H15793.2
1H	16381413	16381506	HVUL1H15793.2
1H	16387374	16387483	HVUL1H22149.2
1H	16387374	16387483	HVUL1H22150.2
1H	16387538	16387890	HVUL1H22150.2
1H	16387538	16387890	HVUL1H03877.2
1H	16390772	16390893	HVUL1H17580.2
1H	16390772	16390893	HVUL1H15792.2
1H	16390772	16390893	HVUL1H15793.2
1H	16390772	16390893	HVUL1H15795.2
1H	16486738	16486924	HVUL1H17580.2
1H	16486738	16486924	HVUL1H15792.2
1H	16486738	16486924	HVUL1H15793.2
1H	16486738	16486924	HVUL1H15795.2
1H	16664830	16664842	HVUL1H22154.2
1H	16667550	16667624	HVUL1H22154.2
1H	16692884	16693834	HVUL1H03877.2
1H	16693900	16694743	HVUL1H23279.2
1H	16862228	16862500	HVUL1H03875.2
1H	16862228	16862500	HVUL1H03878.2
1H	16862855	16863638	HVUL1H23279.2
1H	16882078	16882532	HVUL1H03877.2
1H	16883734	16885082	HVUL1H17580.2
1H	16883734	16885082	HVUL1H15792.2
1H	16883734	16885082	HVUL1H15793.2
1H	16883734	16885082	HVUL1H15795.2
1H	16886720	16887425	HVUL1H23273.2
1H	16887450	16887506	HVUL1H23273.2
1H	16890904	16891162	HVUL1H03875.2
1H	16893144	16893165	HVUL1H23273.2
1H	16896154	16897500	HVUL1H23279.2
1H	16897556	16897617	HVUL1H23273.2
1H	16897782	16897818	HVUL1H03875.2
1H	16901884	16902336	HVUL1H23273.2
1H	16901884	16902336	HVUL1H23279.2
1H	16991332	16991720	HVUL1H23279.2
1H	17127234	17127522	HVUL1H15792.2
1H	17127234	17127522	HVUL1H15793.2
1H	17127234	17127522	HVUL1H15795.2
1H	17523939	17524099	HVUL1H08606.2
1H	17524886	17526242	HVUL1H23280.2
1H	17524886	17526242	HVUL1H23283.2
1H	17524886	17526242	HVUL1H46622.2
1H	17527276	17527356	HVUL1H08606.2
1H	17532880	17533013	HVUL1H23279.2
1H	17543908	17544056	HVUL1H23283.2
1H	17577226	17577438	HVUL1H46621.2
1H	17608232	17608880	HVUL1H46621.2
1H	17636056	17637676	HVUL1H46625.2
1H	17646999	17647300	HVUL1H21612.2
1H	17684462	17684764	HVUL1H23280.2
1H	17684462	17684764	HVUL1H08605.2
1H	17684462	17684764	HVUL1H46622.2
1H	17709940	17710156	HVUL1H17721.2
1H	17731723	17731812	HVUL1H46621.2
1H	17755356	17756558	HVUL1H21612.2
1H	17784428	17784794	HVUL1H08606.2
1H	17784428	17784794	HVUL1H21612.2
1H	17790997	17792356	HVUL1H21613.2
1H	17796832	17797436	HVUL1H01380.2
1H	17836850	17837307	HVUL1H21613.2
1H	17881557	17882424	HVUL1H46621.2
1H	17882730	17883938	HVUL1H46625.2
1H	17914102	17914221	HVUL1H46621.2
1H	17914102	17914221	HVUL1H21612.2
1H	17914102	17914221	HVUL1H28688.2
1H	17964731	17965324	HVUL1H46625.2
1H	18066479	18066715	HVUL1H46625.2
1H	18202770	18203604	HVUL1H21611.2
1H	18203841	18204502	HVUL1H28688.2
1H	18211716	18212016	HVUL1H07265.2
1H	18264794	18265791	HVUL1H01380.2
1H	18277729	18277971	HVUL1H21613.2
1H	18278018	18279941	HVUL1H46625.2
1H	18279996	18280794	HVUL1H46625.2
1H	18402380	18403762	HVUL1H08606.2
1H	18402380	18403762	HVUL1H21612.2
1H	18402380	18403762	HVUL1H28688.2
1H	18467544	18467929	HVUL1H21612.2
1H	18483724	18483944	HVUL1H28688.2
1H	18483724	18483944	HVUL1H10825.2
1H	18496112	18497377	HVUL1H46623.2
1H	18496112	18497377	HVUL1H03077.2
1H	18509699	18509843	HVUL1H28688.2
1H	18509874	18509940	HVUL1H28688.2
1H	18509874	18509940	HVUL1H10825.2
1H	18510936	18511472	HVUL1H28688.2
1H	18512546	18512742	HVUL1H21612.2
1H	18522265	18522496	HVUL1H07265.2
1H	18527636	18527939	HVUL1H07265.2
1H	18529748	18529834	HVUL1H46625.2
1H	18529748	18529834	HVUL1H07265.2
1H	18531592	18532086	HVUL1H43670.2
1H	18537768	18537804	HVUL1H07265.2
1H	18585330	18586256	HVUL1H46623.2
1H	18585330	18586256	HVUL1H03077.2
1H	18586552	18586830	HVUL1H46625.2
1H	18586552	18586830	HVUL1H21613.2
1H	18586552	18586830	HVUL1H28686.2
1H	18586552	18586830	HVUL1H03077.2
1H	18652312	18652493	HVUL1H01380.2
1H	18665946	18666765	HVUL1H28686.2
1H	18665946	18666765	HVUL1H03077.2
1H	18688572	18688694	HVUL1H21612.2
1H	18688572	18688694	HVUL1H10823.2
1H	18723877	18724782	HVUL1H05796.2
1H	18723877	18724782	HVUL1H05797.2
1H	18734583	18734664	HVUL1H21611.2
1H	18734583	18734664	HVUL1H10823.2
1H	18734583	18734664	HVUL1H10825.2
1H	18757466	18757742	HVUL1H21612.2
1H	18779669	18780196	HVUL1H07265.2
1H	18788988	18790318	HVUL1H05796.2
1H	18795896	18797256	HVUL1H21612.2
1H	18862747	18862772	HVUL1H05796.2
1H	18862747	18862772	HVUL1H05797.2
1H	18862747	18862772	HVUL1H45277.2
1H	18862810	18863277	HVUL1H05796.2
1H	18863868	18864068	HVUL1H05796.2
1H	18890268	18890331	HVUL1H10823.2
1H	18901706	18902596	HVUL1H10251.2
1H	18901706	18902596	HVUL1H26751.2
1H	18925046	18925139	HVUL1H10823.2
1H	18925046	18925139	HVUL1H10825.2
1H	18957034	18957080	HVUL1H43670.2
1H	18957034	18957080	HVUL1H26751.2
1H	18962278	18963336	HVUL1H43670.2
1H	18994192	18994240	HVUL1H01380.2
1H	18994192	18994240	HVUL1H10249.2
1H	19019557	19019608	HVUL1H07265.2
1H	19019557	19019608	HVUL1H43670.2
1H	19019557	19019608	HVUL1H26751.2
1H	19033204	19033245	HVUL1H10249.2
1H	19134925	19135011	HVUL1H43670.2
1H	19135068	19135154	HVUL1H10251.2
1H	19135068	19135154	HVUL1H26754.2
1H	19557334	19557803	HVUL1H10249.2
1H	19624653	19626503	HVUL1H43670.2
1H	19628188	19628260	HVUL1H05796.2
1H	19628188	19628260	HVUL1H05797.2
1H	19628188	19628260	HVUL1H45277.2
1H	19628188	19628260	HVUL1H36464.2
1H	19636543	19637284	HVUL1H43670.2
1H	19636543	19637284	HVUL1H26751.2
1H	19636543	19637284	HVUL1H26755.2
1H	19654946	19655826	HVUL1H05796.2
1H	19654946	19655826	HVUL1H05797.2
1H	19654946	19655826	HVUL1H45277.2
1H	19654946	19655826	HVUL1H36464.2
1H	19693494	19693825	HVUL1H10249.2
1H	19697834	19699691	HVUL1H26754.2
1H	19706670	19706710	HVUL1H17308.2
1H	19725407	19725542	HVUL1H43670.2
1H	19726296	19726386	HVUL1H10249.2
1H	19727984	19728341	HVUL1H17308.2
1H	19758377	19758742	HVUL1H26752.2
1H	19770128	19770567	HVUL1H17307.2
1H	19773527	19774216	HVUL1H26755.2
1H	19828519	19829198	HVUL1H19079.2
1H	19884760	19885490	HVUL1H26755.2
1H	19884760	19885490	HVUL1H17309.2
1H	19885658	19886093	HVUL1H17309.2
1H	19891340	19891841	HVUL1H26754.2
1H	19894241	19894563	HVUL1H19083.2
1H	20073404	20074348	HVUL1H26751.2
1H	20073404	20074348	HVUL1H26754.2
1H	20103556	20103922	HVUL1H26754.2
1H	20104270	20104626	HVUL1H26751.2
1H	20116544	20117215	HVUL1H26754.2
1H	20128468	20128606	HVUL1H26754.2
1H	20129185	20129239	HVUL1H26751.2
1H	20129435	20129463	HVUL1H26751.2
1H	20129435	20129463	HVUL1H26755.2
1H	20129559	20129582	HVUL1H26751.2
1H	20129559	20129582	HVUL1H26754.2
1H	20154013	20155096	HVUL1H26751.2
1H	20154013	20155096	HVUL1H26754.2
1H	20164738	20165462	HVUL1H36464.2
1H	20164738	20165462	HVUL1H19082.2
1H	20170920	20170984	HVUL1H17309.2
1H	20181502	20181684	HVUL1H26751.2
1H	20181502	20181684	HVUL1H26754.2
1H	20183992	20185128	HVUL1H17309.2
1H	20185766	20185790	HVUL1H26754.2
1H	20202183	20203248	HVUL1H26751.2
1H	20202183	20203248	HVUL1H26755.2
1H	20204692	20205164	HVUL1H17309.2
1H	20214832	20214968	HVUL1H26751.2
1H	20214832	20214968	HVUL1H26755.2
1H	20214832	20214968	HVUL1H17734.2
1H	20223516	20224472	HVUL1H26751.2
1H	20223516	20224472	HVUL1H26755.2
1H	20223516	20224472	HVUL1H17309.2
1H	20223516	20224472	HVUL1H17734.2
1H	20224826	20225690	HVUL1H17309.2
1H	20245611	20246187	HVUL1H26755.2
1H	20245611	20246187	HVUL1H17309.2
1H	20246780	20246820	HVUL1H26755.2
1H	20246780	20246820	HVUL1H17309.2
1H	20249826	20250562	HVUL1H26755.2
1H	20252856	20253089	HVUL1H17309.2
1H	20252856	20253089	HVUL1H17734.2
1H	20256752	20257084	HVUL1H26755.2
1H	20256752	20257084	HVUL1H17309.2
1H	20257324	20257734	HVUL1H17309.2
1H	20271013	20271056	HVUL1H17309.2
1H	20272001	20272078	HVUL1H26755.2
1H	20272001	20272078	HVUL1H17309.2
1H	20272001	20272078	HVUL1H17734.2
1H	20326015	20326105	HVUL1H36464.2
1H	20326015	20326105	HVUL1H19082.2
1H	20326666	20326712	HVUL1H19082.2
1H	20348179	20348380	HVUL1H19082.2
1H	20355904	20356924	HVUL1H17309.2
1H	20358152	20358974	HVUL1H17737.2
1H	20359924	20360832	HVUL1H17736.2
1H	20366935	20367377	HVUL1H17736.2
1H	20420771	20421360	HVUL1H17737.2
1H	20449544	20449650	HVUL1H38698.2
1H	20460070	20460329	HVUL1H00273.2
1H	20460431	20460977	HVUL1H17734.2
1H	20461675	20462062	HVUL1H17736.2
1H	20470222	20470404	HVUL1H00273.2
1H	20470870	20471070	HVUL1H17738.2
1H	20487908	20488488	HVUL1H17736.2
1H	20487908	20488488	HVUL1H17737.2
1H	20487908	20488488	HVUL1H27521.2
1H	20490302	20490372	HVUL1H17737.2
1H	20490302	20490372	HVUL1H06335.2
1H	20491988	20493960	HVUL1H27521.2
1H	20544719	20545110	HVUL1H27521.2
1H	20551039	20551688	HVUL1H17737.2
1H	20581667	20582100	HVUL1H00831.2
1H	20667616	20667672	HVUL1H17736.2
1H	20681760	20682221	HVUL1H17737.2
1H	20790679	20790958	HVUL1H14616.2
1H	20795690	20795889	HVUL1H09798.2
1H	20801020	20801191	HVUL1H09798.2
1H	20806792	20806807	HVUL1H09799.2
1H	20817710	20817820	HVUL1H09798.2
1H	20840140	20841490	HVUL1H03423.2
1H	20848868	20849523	HVUL1H27521.2
1H	20848868	20849523	HVUL1H09800.2
1H	20855032	20855518	HVUL1H09799.2
1H	20855032	20855518	HVUL1H09800.2
1H	20855860	20856513	HVUL1H09799.2
1H	20899016	20900955	HVUL1H17736.2
1H	20899016	20900955	HVUL1H27521.2
1H	20928058	20928424	HVUL1H17737.2
1H	20928058	20928424	HVUL1H27521.2
1H	20928058	20928424	HVUL1H09799.2
1H	20928058	20928424	HVUL1H09800.2
1H	20930999	20931094	HVUL1H00273.2
1H	20994441	20995206	HVUL1H00273.2
1H	21011478	21011678	HVUL1H00273.2
1H	21013355	21013387	HVUL1H00273.2
1H	21014006	21014248	HVUL1H00273.2
1H	21015821	21015843	HVUL1H14616.2
1H	21017740	21018020	HVUL1H00273.2
1H	21081468	21081658	HVUL1H38698.2
1H	21087284	21087360	HVUL1H38698.2
1H	21091602	21091718	HVUL1H09798.2
1H	21111052	21111286	HVUL1H17737.2
1H	21111052	21111286	HVUL1H27521.2
1H	21111052	21111286	HVUL1H09800.2
1H	21367450	21367497	HVUL1H00273.2
1H	21367450	21367497	HVUL1H28294.2
1H	21465599	21466862	HVUL1H28295.2
1H	21483970	21484228	HVUL1H14616.2
1H	21501762	21501788	HVUL1H14614.2
1H	21501762	21501788	HVUL1H03422.2
1H	21502017	21502094	HVUL1H09800.2
1H	21502017	21502094	HVUL1H05169.2
1H	21532574	21532589	HVUL1H03423.2
1H	21532643	21533028	HVUL1H03423.2
1H	21673908	21673944	HVUL1H28294.2
1H	21709538	21709590	HVUL1H14616.2
1H	21943404	21943624	HVUL1H27521.2
1H	21943404	21943624	HVUL1H09800.2
1H	22013873	22014190	HVUL1H06335.2
1H	22098482	22098994	HVUL1H27521.2
1H	22098482	22098994	HVUL1H09800.2
1H	22109248	22109706	HVUL1H27521.2
1H	22109248	22109706	HVUL1H28295.2
1H	22126608	22126855	HVUL1H27521.2
1H	22126608	22126855	HVUL1H05169.2
1H	22127066	22127261	HVUL1H27521.2
1H	22127066	22127261	HVUL1H09800.2
1H	22127066	22127261	HVUL1H28295.2
1H	22127066	22127261	HVUL1H05169.2
1H	22127324	22127610	HVUL1H27521.2
1H	22127324	22127610	HVUL1H09800.2
1H	22127324	22127610	HVUL1H28295.2
1H	22127324	22127610	HVUL1H05169.2
1H	22127705	22128168	HVUL1H14614.2
1H	22127705	22128168	HVUL1H03422.2
1H	22128297	22129117	HVUL1H27521.2
1H	22129138	22129494	HVUL1H14616.2
1H	22129570	22129648	HVUL1H14614.2
1H	22129570	22129648	HVUL1H14616.2
1H	22129570	22129648	HVUL1H03422.2
1H	22138080	22138596	HVUL1H32837.2
1H	22138796	22139406	HVUL1H32837.2
1H	22139506	22140216	HVUL1H09798.2
1H	22140587	22140958	HVUL1H32837.2
1H	22261656	22261738	HVUL1H05169.2
1H	22261656	22261738	HVUL1H03900.2
1H	22263212	22263864	HVUL1H28295.2
1H	22263212	22263864	HVUL1H03901.2
1H	22264304	22264372	HVUL1H28294.2
1H	22347916	22348064	HVUL1H28294.2
1H	22351583	22352392	HVUL1H28294.2
1H	22352786	22354001	HVUL1H14616.2
1H	22367490	22367904	HVUL1H09799.2
1H	22389334	22389370	HVUL1H28295.2
1H	22389334	22389370	HVUL1H03901.2
1H	22422409	22422496	HVUL1H45532.2
1H	22448354	22448378	HVUL1H28294.2
1H	22456694	22457332	HVUL1H32837.2
1H	22468148	22468332	HVUL1H32837.2
1H	22473693	22473876	HVUL1H28295.2
1H	22473693	22473876	HVUL1H03901.2
1H	22491274	22491372	HVUL1H45532.2
1H	22491375	22491908	HVUL1H45532.2
1H	22544875	22544973	HVUL1H28294.2
1H	22600096	22600624	HVUL1H14614.2
1H	22600096	22600624	HVUL1H14616.2
1H	22600096	22600624	HVUL1H03422.2
1H	22606366	22607491	HVUL1H52641.2
1H	22609922	22610480	HVUL1H09800.2
1H	22609922	22610480	HVUL1H28295.2
1H	22609922	22610480	HVUL1H05169.2
1H	22609922	22610480	HVUL1H03900.2
1H	22609922	22610480	HVUL1H03901.2
1H	22609922	22610480	HVUL1H52640.2
1H	22626519	22626750	HVUL1H14616.2
1H	22633780	22634652	HVUL1H28295.2
1H	22633780	22634652	HVUL1H03900.2
1H	22633780	22634652	HVUL1H03901.2
1H	22663598	22663653	HVUL1H05169.2
1H	22665302	22667946	HVUL1H28295.2
1H	22665302	22667946	HVUL1H03901.2
1H	22774025	22774500	HVUL1H09799.2
1H	23132823	23133924	HVUL1H09489.2
1H	23134136	23135056	HVUL1H03901.2
1H	23135350	23135702	HVUL1H32837.2
1H	23186034	23187434	HVUL1H28295.2
1H	23186034	23187434	HVUL1H03900.2
1H	23186034	23187434	HVUL1H03901.2
1H	23189630	23190307	HVUL1H32837.2
1H	23227348	23227374	HVUL1H28295.2
1H	23227348	23227374	HVUL1H03901.2
1H	23292328	23292492	HVUL1H52645.2
1H	23292552	23292614	HVUL1H09799.2
1H	23292978	23293320	HVUL1H28295.2
1H	23292978	23293320	HVUL1H03901.2
1H	23435708	23435962	HVUL1H28295.2
1H	23435708	23435962	HVUL1H03900.2
1H	23435708	23435962	HVUL1H03901.2
1H	23437423	23437868	HVUL1H09799.2
1H	23437423	23437868	HVUL1H09800.2
1H	23437423	23437868	HVUL1H03900.2
1H	23437423	23437868	HVUL1H52640.2
1H	23437423	23437868	HVUL1H52641.2
1H	23440022	23440160	HVUL1H28295.2
1H	23440022	23440160	HVUL1H03901.2
1H	23489951	23490010	HVUL1H28294.2
1H	23523876	23524136	HVUL1H28295.2
1H	23804023	23804358	HVUL1H28295.2
1H	23804828	23804944	HVUL1H28295.2
1H	23804828	23804944	HVUL1H03900.2
1H	23804828	23804944	HVUL1H03901.2
1H	23805730	23806218	HVUL1H28295.2
1H	23805730	23806218	HVUL1H03901.2
1H	23912169	23912227	HVUL1H32837.2
1H	23942934	23943479	HVUL1H32837.2
1H	23959691	23960159	HVUL1H28294.2
1H	23973482	23973860	HVUL1H09800.2
1H	23973482	23973860	HVUL1H05169.2
1H	23973482	23973860	HVUL1H03900.2
1H	23973482	23973860	HVUL1H52640.2
1H	23973482	23973860	HVUL1H52641.2
1H	24053800	24053904	HVUL1H28294.2
1H	24053800	24053904	HVUL1H52643.2
1H	24108130	24108354	HVUL1H52644.2
1H	24193224	24194066	HVUL1H28295.2
1H	24193224	24194066	HVUL1H05169.2
1H	24193224	24194066	HVUL1H03900.2
1H	24193224	24194066	HVUL1H03901.2
1H	24236108	24236134	HVUL1H09489.2
1H	24255465	24255766	HVUL1H28295.2
1H	24255465	24255766	HVUL1H03900.2
1H	24255465	24255766	HVUL1H52640.2
1H	24255465	24255766	HVUL1H52641.2
1H	24255465	24255766	HVUL1H37135.2
1H	24256044	24256538	HVUL1H03900.2
1H	24256044	24256538	HVUL1H52641.2
1H	24256044	24256538	HVUL1H37135.2
1H	24317765	24317882	HVUL1H52643.2
1H	24341786	24342538	HVUL1H52644.2
1H	24468090	24468408	HVUL1H03901.2
1H	24600248	24601217	HVUL1H03900.2
1H	24600248	24601217	HVUL1H03901.2
1H	24746697	24747744	HVUL1H03900.2
1H	24746697	24747744	HVUL1H03901.2
1H	24746697	24747744	HVUL1H52640.2
1H	24756870	24757299	HVUL1H03901.2
1H	24757486	24758612	HVUL1H03900.2
1H	24757486	24758612	HVUL1H52641.2
1H	24839534	24839840	HVUL1H03901.2
1H	24843099	24843191	HVUL1H37136.2
1H	24866189	24866472	HVUL1H52643.2
1H	24867446	24867794	HVUL1H10340.2
1H	24867446	24867794	HVUL1H10341.2
1H	25126219	25126597	HVUL1H10340.2
1H	25180151	25180284	HVUL1H52644.2
1H	25261444	25261510	HVUL1H52643.2
1H	25261444	25261510	HVUL1H10341.2
1H	25358129	25358172	HVUL1H52644.2
1H	25359540	25359653	HVUL1H22844.2
1H	25359540	25359653	HVUL1H10341.2
1H	25359774	25360919	HVUL1H10340.2
1H	25362917	25364057	HVUL1H00730.2
1H	25472274	25473214	HVUL1H22844.2
1H	25472274	25473214	HVUL1H10340.2
1H	25472274	25473214	HVUL1H10341.2
1H	25516548	25516766	HVUL1H10340.2
1H	25516548	25516766	HVUL1H10341.2
1H	25614178	25614762	HVUL1H04937.2
1H	25615209	25615237	HVUL1H22844.2
1H	25616634	25618274	HVUL1H10340.2
1H	25619680	25621304	HVUL1H10340.2
1H	25646862	25646920	HVUL1H22844.2
1H	25646862	25646920	HVUL1H10340.2
1H	25646862	25646920	HVUL1H10341.2
1H	25650214	25651412	HVUL1H22844.2
1H	25651809	25652548	HVUL1H10340.2
1H	25651809	25652548	HVUL1H10341.2
1H	25709964	25710281	HVUL1H10341.2
1H	25715554	25716222	HVUL1H10340.2
1H	25718818	25718961	HVUL1H37135.2
1H	25718818	25718961	HVUL1H04936.2
1H	25743041	25743442	HVUL1H37136.2
1H	25743041	25743442	HVUL1H21047.2
1H	25744191	25745226	HVUL1H37136.2
1H	25770036	25770237	HVUL1H37136.2
1H	25775230	25775850	HVUL1H37136.2
1H	25802536	25803570	HVUL1H10341.2
1H	25806593	25806788	HVUL1H10340.2
1H	25806593	25806788	HVUL1H10341.2
1H	25836446	25836480	HVUL1H00730.2
1H	25839054	25839500	HVUL1H04936.2
1H	25927856	25928018	HVUL1H00730.2
1H	25929670	25931224	HVUL1H28187.2
1H	26027158	26028014	HVUL1H21047.2
1H	26028073	26029028	HVUL1H28187.2
1H	26117740	26117937	HVUL1H28190.2
1H	26140884	26142542	HVUL1H00730.2
1H	26140884	26142542	HVUL1H02388.2
1H	26143875	26145017	HVUL1H28188.2
1H	26371716	26371794	HVUL1H04937.2
1H	26520048	26520202	HVUL1H21046.2
1H	26520048	26520202	HVUL1H28187.2
1H	26545503	26545582	HVUL1H28190.2
1H	26545503	26545582	HVUL1H02386.2
1H	26547026	26547140	HVUL1H28188.2
1H	26650896	26650932	HVUL1H03892.2
1H	26669490	26669542	HVUL1H03892.2
1H	26694148	26695550	HVUL1H28190.2
1H	26706196	26706336	HVUL1H28188.2
1H	26711944	26711984	HVUL1H28188.2
1H	26965296	26965634	HVUL1H25512.2
1H	26965296	26965634	HVUL1H10666.2
1H	27052410	27052480	HVUL1H59366.2
1H	27072352	27072439	HVUL1H28188.2
1H	27072352	27072439	HVUL1H59366.2
1H	27072573	27073460	HVUL1H02388.2
1H	27102167	27102886	HVUL1H03892.2
1H	27103416	27104468	HVUL1H03892.2
1H	27231782	27231962	HVUL1H03893.2
1H	27231782	27231962	HVUL1H10664.2
1H	27298440	27298872	HVUL1H02386.2
1H	27444995	27445138	HVUL1H03893.2
1H	27444995	27445138	HVUL1H25512.2
1H	27444995	27445138	HVUL1H10664.2
1H	27444995	27445138	HVUL1H10666.2
1H	27449009	27449074	HVUL1H10666.2
1H	27457782	27458858	HVUL1H59366.2
1H	27459578	27460241	HVUL1H03892.2
1H	27459578	27460241	HVUL1H03893.2
1H	27459578	27460241	HVUL1H10664.2
1H	27468636	27468794	HVUL1H03892.2
1H	27468636	27468794	HVUL1H59372.2
1H	27468858	27468926	HVUL1H03892.2
1H	27470134	27470730	HVUL1H03892.2
1H	27473850	27474332	HVUL1H03893.2
1H	27473850	27474332	HVUL1H10664.2
1H	27493237	27494935	HVUL1H03893.2
1H	27493237	27494935	HVUL1H03430.2
1H	27533142	27534421	HVUL1H10666.2
1H	27534690	27535292	HVUL1H02386.2
1H	27556430	27556458	HVUL1H02386.2
1H	27623082	27623218	HVUL1H02387.2
1H	27675372	27675994	HVUL1H10664.2
1H	27696669	27696830	HVUL1H36954.2
1H	28023983	28024001	HVUL1H03893.2
1H	28023983	28024001	HVUL1H10664.2
1H	28023983	28024001	HVUL1H31856.2
1H	28209384	28209746	HVUL1H03892.2
1H	28256576	28256804	HVUL1H03893.2
1H	28256576	28256804	HVUL1H10664.2
1H	28880856	28880934	HVUL1H31856.2
1H	29030862	29031268	HVUL1H10666.2
1H	29235126	29235258	HVUL1H36954.2
1H	29305374	29305660	HVUL1H36962.2
1H	29509602	29509676	HVUL1H36962.2
1H	29632003	29632160	HVUL1H36957.2
1H	29633045	29633312	HVUL1H36954.2
1H	29852119	29852430	HVUL1H10664.2
1H	29852119	29852430	HVUL1H31856.2
1H	29852119	29852430	HVUL1H36958.2
1H	29852119	29852430	HVUL1H36962.2
1H	29882386	29882560	HVUL1H36957.2
1H	29972900	29973354	HVUL1H31856.2
1H	30136072	30136274	HVUL1H10664.2
1H	30178570	30178816	HVUL1H59372.2
1H	30217064	30217142	HVUL1H28022.2
1H	30217064	30217142	HVUL1H00683.2
1H	30221392	30221989	HVUL1H31856.2
1H	30568306	30568420	HVUL1H36959.2
1H	30675801	30677296	HVUL1H10664.2
1H	30675801	30677296	HVUL1H36958.2
1H	30681134	30681178	HVUL1H59366.2
1H	30681134	30681178	HVUL1H31857.2
1H	30681134	30681178	HVUL1H36957.2
1H	30689936	30691138	HVUL1H06785.2
1H	30750233	30753876	HVUL1H36962.2
1H	30750233	30753876	HVUL1H13099.2
1H	30757199	30757235	HVUL1H13099.2
1H	30790592	30791432	HVUL1H36954.2
1H	30793404	30793546	HVUL1H31857.2
1H	30793404	30793546	HVUL1H13100.2
1H	30794516	30795137	HVUL1H31857.2
1H	30794516	30795137	HVUL1H36957.2
1H	30794516	30795137	HVUL1H13100.2
1H	30795266	30795502	HVUL1H31856.2
1H	30810512	30810974	HVUL1H36959.2
1H	30815682	30816502	HVUL1H31856.2
1H	30852734	30854190	HVUL1H36958.2
1H	30852734	30854190	HVUL1H00867.2
1H	30854480	30855074	HVUL1H06784.2
1H	30991432	30991564	HVUL1H36954.2
1H	30991432	30991564	HVUL1H14226.2
1H	31018077	31018407	HVUL1H31856.2
1H	31018077	31018407	HVUL1H36962.2
1H	31027706	31027991	HVUL1H36957.2
1H	31028186	31028284	HVUL1H00683.2
1H	31061552	31062308	HVUL1H36962.2
1H	31061552	31062308	HVUL1H28022.2
1H	31117855	31119491	HVUL1H36959.2
1H	31157716	31157773	HVUL1H13100.2
1H	31166341	31167390	HVUL1H14226.2
1H	31241868	31242072	HVUL1H13099.2
1H	31294728	31294741	HVUL1H39630.2
1H	31322006	31322152	HVUL1H13100.2
1H	31323578	31324140	HVUL1H36962.2
1H	31331706	31332000	HVUL1H39630.2
1H	31446097	31446637	HVUL1H39630.2
1H	31487470	31488118	HVUL1H39630.2
1H	31554456	31554588	HVUL1H28022.2
1H	31554456	31554588	HVUL1H00683.2
1H	31554952	31555366	HVUL1H36962.2
1H	31554952	31555366	HVUL1H00867.2
1H	31554952	31555366	HVUL1H13099.2
1H	31555698	31555818	HVUL1H00867.2
1H	31555698	31555818	HVUL1H13099.2
1H	31555698	31555818	HVUL1H39629.2
1H	31639514	31639627	HVUL1H00867.2
1H	31639514	31639627	HVUL1H39629.2
1H	31827981	31828034	HVUL1H00867.2
1H	31827981	31828034	HVUL1H13099.2
1H	31827981	31828034	HVUL1H39631.2
1H	31874454	31875463	HVUL1H13100.2
1H	31875490	31876391	HVUL1H00867.2
1H	31875490	31876391	HVUL1H13099.2
1H	31875490	31876391	HVUL1H39629.2
1H	31875490	31876391	HVUL1H39631.2
1H	31875490	31876391	HVUL1H37096.2
1H	31986994	31987048	HVUL1H13100.2
1H	31986994	31987048	HVUL1H39630.2
1H	31987475	31987600	HVUL1H13100.2
1H	31987475	31987600	HVUL1H39630.2
1H	31987739	31988780	HVUL1H39636.2
1H	32000588	32000705	HVUL1H13100.2
1H	32000588	32000705	HVUL1H39636.2
1H	32003613	32003922	HVUL1H37096.2
1H	32005296	32005544	HVUL1H13100.2
1H	32005296	32005544	HVUL1H39636.2
1H	32078301	32078616	HVUL1H39629.2
1H	32078301	32078616	HVUL1H39632.2
1H	32089188	32089301	HVUL1H39636.2
1H	32089640	32090344	HVUL1H39636.2
1H	32090390	32090632	HVUL1H13100.2
1H	32090797	32090888	HVUL1H36988.2
1H	32092324	32092666	HVUL1H14226.2
1H	32092324	32092666	HVUL1H39636.2
1H	32110726	32111580	HVUL1H39636.2
1H	32137634	32138936	HVUL1H37099.2
1H	32160706	32160970	HVUL1H39636.2
1H	32187688	32187826	HVUL1H37099.2
1H	32188344	32188894	HVUL1H39630.2
1H	32188924	32188948	HVUL1H39630.2
1H	32190598	32190709	HVUL1H39640.2
1H	32193132	32193205	HVUL1H14226.2
1H	32249824	32249874	HVUL1H39630.2
1H	32284201	32284256	HVUL1H39640.2
1H	32287193	32287433	HVUL1H39629.2
1H	32287193	32287433	HVUL1H37106.2
1H	32294448	32294494	HVUL1H37096.2
1H	32295656	32296144	HVUL1H39640.2
1H	32316954	32318064	HVUL1H37106.2
1H	32319202	32319404	HVUL1H39636.2
1H	32419687	32419721	HVUL1H04870.2
1H	32436320	32436347	HVUL1H09694.2
1H	32521644	32521948	HVUL1H37106.2
1H	32587981	32588324	HVUL1H37106.2
1H	32629101	32629150	HVUL1H29482.2
1H	32638258	32641084	HVUL1H18290.2
1H	32655898	32656860	HVUL1H04871.2
1H	32660280	32660846	HVUL1H29482.2
1H	32662276	32663074	HVUL1H29481.2
1H	32663099	32663334	HVUL1H13059.2
1H	32663099	32663334	HVUL1H29481.2
1H	32666123	32666138	HVUL1H29482.2
1H	32666123	32666138	HVUL1H14950.2
1H	32780564	32782016	HVUL1H05531.2
1H	32813311	32814077	HVUL1H18290.2
1H	32813311	32814077	HVUL1H18291.2
1H	32835812	32835922	HVUL1H14951.2
1H	32837606	32837901	HVUL1H29482.2
1H	32837606	32837901	HVUL1H05531.2
1H	32837606	32837901	HVUL1H15220.2
1H	32841835	32842098	HVUL1H14950.2
1H	32941404	32941656	HVUL1H29482.2
1H	32942341	32942768	HVUL1H14950.2
1H	32942833	32943674	HVUL1H29482.2
1H	32942833	32943674	HVUL1H15220.2
1H	32949492	32949530	HVUL1H09697.2
1H	32949492	32949530	HVUL1H14951.2
1H	32987198	32987284	HVUL1H09697.2
1H	32987198	32987284	HVUL1H29481.2
1H	32987328	32987944	HVUL1H29481.2
1H	32990364	32990420	HVUL1H09697.2
1H	32990364	32990420	HVUL1H29481.2
1H	32993842	32994054	HVUL1H00944.2
1H	32998313	32998346	HVUL1H14951.2
1H	33024664	33025954	HVUL1H15220.2
1H	33024664	33025954	HVUL1H00944.2
1H	33036126	33036448	HVUL1H14950.2
1H	33039568	33040884	HVUL1H14950.2
1H	33050267	33050854	HVUL1H00944.2
1H	33069704	33069794	HVUL1H15220.2
1H	33069704	33069794	HVUL1H00944.2
1H	33081972	33084300	HVUL1H29481.2
1H	33081972	33084300	HVUL1H14951.2
1H	33114247	33114956	HVUL1H29485.2
1H	33114247	33114956	HVUL1H14951.2
1H	33114247	33114956	HVUL1H14952.2
1H	33114247	33114956	HVUL1H00945.2
1H	33114247	33114956	HVUL1H16598.2
1H	33124662	33124973	HVUL1H08312.2
1H	33189286	33189708	HVUL1H23200.2
1H	33192918	33193192	HVUL1H14951.2
1H	33192918	33193192	HVUL1H14952.2
1H	33192918	33193192	HVUL1H16598.2
1H	33262307	33262404	HVUL1H29485.2
1H	33262307	33262404	HVUL1H14951.2
1H	33262307	33262404	HVUL1H14952.2
1H	33262307	33262404	HVUL1H00945.2
1H	33262307	33262404	HVUL1H16598.2
1H	33265930	33266094	HVUL1H14950.2
1H	33265930	33266094	HVUL1H23200.2
1H	33307082	33307958	HVUL1H05532.2
1H	33308755	33308844	HVUL1H05531.2
1H	33308755	33308844	HVUL1H05532.2
1H	33308755	33308844	HVUL1H23200.2
1H	33345598	33345923	HVUL1H14951.2
1H	33345598	33345923	HVUL1H30745.2
1H	33345598	33345923	HVUL1H19919.2
1H	33351850	33351868	HVUL1H19920.2
1H	33353286	33353570	HVUL1H30745.2
1H	33399662	33400300	HVUL1H14951.2
1H	33399662	33400300	HVUL1H30745.2
1H	33441336	33441382	HVUL1H30745.2
1H	33553569	33553651	HVUL1H14952.2
1H	33553569	33553651	HVUL1H00945.2
1H	33558530	33558596	HVUL1H05531.2
1H	33558530	33558596	HVUL1H15220.2
1H	33558530	33558596	HVUL1H19921.2
1H	33672516	33672766	HVUL1H19920.2
1H	33683182	33683348	HVUL1H30745.2
1H	33684543	33685346	HVUL1H16599.2
1H	33717853	33718752	HVUL1H11484.2
1H	33724116	33724190	HVUL1H19920.2
1H	33958222	33958740	HVUL1H19920.2
1H	33963718	33965266	HVUL1H19920.2
1H	34063476	34064742	HVUL1H19920.2
1H	34066060	34067288	HVUL1H19920.2
1H	34143994	34144152	HVUL1H19919.2
1H	34266016	34266056	HVUL1H19919.2
1H	34362806	34362885	HVUL1H30745.2
1H	34423608	34423763	HVUL1H23200.2
1H	34453338	34453582	HVUL1H30745.2
1H	34454008	34454034	HVUL1H30745.2
1H	34472430	34473724	HVUL1H30745.2
1H	34476245	34476380	HVUL1H30745.2
1H	34482718	34482830	HVUL1H11484.2
1H	34588256	34588650	HVUL1H28986.2
1H	34695796	34695847	HVUL1H16598.2
1H	34709569	34709641	HVUL1H23200.2
1H	34849574	34851054	HVUL1H30745.2
1H	34876030	34876060	HVUL1H30745.2
1H	34876030	34876060	HVUL1H19919.2
1H	35020861	35021240	HVUL1H30745.2
1H	35020861	35021240	HVUL1H19919.2
1H	35021294	35022112	HVUL1H30745.2
1H	35027566	35027912	HVUL1H30745.2
1H	35070832	35070886	HVUL1H30745.2
1H	35070832	35070886	HVUL1H19919.2
1H	35108314	35108435	HVUL1H19919.2
1H	35141591	35142572	HVUL1H19919.2
1H	35197784	35198346	HVUL1H19919.2
1H	35198424	35198666	HVUL1H19919.2
1H	35199144	35199901	HVUL1H19919.2
1H	35263730	35264672	HVUL1H28986.2
1H	35263730	35264672	HVUL1H11859.2
1H	35263730	35264672	HVUL1H16678.2
1H	35271246	35271330	HVUL1H29142.2
1H	35404925	35405052	HVUL1H32626.2
1H	35500785	35501128	HVUL1H29139.2
1H	35576491	35576760	HVUL1H11596.2
1H	35576491	35576760	HVUL1H11859.2
1H	35576491	35576760	HVUL1H16678.2
1H	35576491	35576760	HVUL1H12635.2
1H	35576491	35576760	HVUL1H13150.2
1H	35604658	35604830	HVUL1H32626.2
1H	35937042	35937622	HVUL1H13667.2
1H	35992682	35993384	HVUL1H12635.2
1H	36009662	36009757	HVUL1H29139.2
1H	36037758	36037810	HVUL1H37319.2
1H	36141138	36141202	HVUL1H32626.2
1H	36351302	36351349	HVUL1H29139.2
1H	36444010	36445770	HVUL1H29142.2
1H	36538698	36538896	HVUL1H29139.2
1H	36540922	36540962	HVUL1H13150.2
1H	36932854	36933553	HVUL1H32626.2
1H	36946054	36946561	HVUL1H32626.2
1H	36990094	36990140	HVUL1H32626.2
1H	37107434	37108402	HVUL1H12635.2
1H	37124170	37124821	HVUL1H12635.2
1H	37144639	37144720	HVUL1H18761.2
1H	37150144	37151036	HVUL1H16678.2
1H	37152277	37153598	HVUL1H16678.2
1H	37152277	37153598	HVUL1H13667.2
1H	37152277	37153598	HVUL1H08935.2
1H	37152277	37153598	HVUL1H37319.2
1H	37152277	37153598	HVUL1H37320.2
1H	37152277	37153598	HVUL1H16205.2
1H	37152277	37153598	HVUL1H16206.2
1H	37167478	37167588	HVUL1H16678.2
1H	37167478	37167588	HVUL1H13667.2
1H	37167478	37167588	HVUL1H08935.2
1H	37167478	37167588	HVUL1H16205.2
1H	37240492	37240499	HVUL1H21471.2
1H	37253522	37253578	HVUL1H21471.2
1H	37253733	37254588	HVUL1H21471.2
1H	37273093	37273147	HVUL1H32626.2
1H	37342866	37342878	HVUL1H18761.2
1H	37358664	37358702	HVUL1H37319.2
1H	37358664	37358702	HVUL1H18763.2
1H	37429458	37430906	HVUL1H13150.2
1H	37429458	37430906	HVUL1H18761.2
1H	37437277	37437372	HVUL1H18761.2
1H	37439140	37439478	HVUL1H18761.2
1H	37439140	37439478	HVUL1H01454.2
1H	37606012	37606412	HVUL1H21471.2
1H	37607654	37608021	HVUL1H01454.2
1H	37711421	37711658	HVUL1H32626.2
1H	37759740	37759829	HVUL1H01454.2
1H	37759740	37759829	HVUL1H37071.2
1H	37760922	37762402	HVUL1H18761.2
1H	37783950	37784710	HVUL1H18763.2
1H	37936550	37937688	HVUL1H37071.2
1H	37936550	37937688	HVUL1H37072.2
1H	38083542	38083726	HVUL1H37071.2
1H	38207829	38207878	HVUL1H23295.2
1H	38210862	38211261	HVUL1H06593.2
1H	38213602	38214006	HVUL1H18761.2
1H	38213602	38214006	HVUL1H01454.2
1H	38213602	38214006	HVUL1H23295.2
1H	38217580	38217752	HVUL1H37074.2
1H	38238120	38239718	HVUL1H01454.2
1H	38238120	38239718	HVUL1H37071.2
1H	38238120	38239718	HVUL1H37072.2
1H	38280680	38280748	HVUL1H18761.2
1H	38280680	38280748	HVUL1H23295.2
1H	38364439	38364484	HVUL1H18761.2
1H	38364439	38364484	HVUL1H32583.2
1H	38365169	38365232	HVUL1H37074.2
1H	38369839	38370384	HVUL1H18761.2
1H	38369839	38370384	HVUL1H23295.2
1H	38386105	38386147	HVUL1H18761.2
1H	38386105	38386147	HVUL1H06593.2
1H	38409959	38410042	HVUL1H32583.2
1H	38409959	38410042	HVUL1H32584.2
1H	38414102	38414172	HVUL1H37074.2
1H	38478784	38479566	HVUL1H18763.2
1H	38541672	38542480	HVUL1H18763.2
1H	38541672	38542480	HVUL1H23295.2
1H	38550050	38551173	HVUL1H37320.2
1H	38551771	38551910	HVUL1H37071.2
1H	38551771	38551910	HVUL1H37072.2
1H	38554918	38555602	HVUL1H37071.2
1H	38557288	38557624	HVUL1H32582.2
1H	38613374	38613994	HVUL1H18761.2
1H	38627780	38627895	HVUL1H18761.2
1H	38627780	38627895	HVUL1H23295.2
1H	38627780	38627895	HVUL1H32583.2
1H	38636941	38637953	HVUL1H18761.2
1H	38636941	38637953	HVUL1H01454.2
1H	38636941	38637953	HVUL1H32583.2
1H	38638155	38640032	HVUL1H37074.2
1H	38648267	38648650	HVUL1H18761.2
1H	38648267	38648650	HVUL1H32583.2
1H	38648267	38648650	HVUL1H32584.2
1H	38779218	38779280	HVUL1H37074.2
1H	38885011	38885698	HVUL1H37075.2
1H	38885011	38885698	HVUL1H32582.2
1H	38890578	38891630	HVUL1H18761.2
1H	38890578	38891630	HVUL1H01454.2
1H	38897052	38898510	HVUL1H06593.2
1H	38947914	38948080	HVUL1H37071.2
1H	39187463	39188236	HVUL1H23295.2
1H	39189882	39190219	HVUL1H23295.2
1H	39290888	39291074	HVUL1H01454.2
1H	39290888	39291074	HVUL1H37071.2
1H	39290888	39291074	HVUL1H37072.2
1H	39353668	39354930	HVUL1H05043.2
1H	39393410	39393843	HVUL1H37074.2
1H	39407718	39407886	HVUL1H06593.2
1H	39408430	39408848	HVUL1H37071.2
1H	39408430	39408848	HVUL1H32583.2
1H	39408430	39408848	HVUL1H32584.2
1H	39605466	39605647	HVUL1H37072.2
1H	39605666	39606216	HVUL1H33605.2
1H	39735751	39735786	HVUL1H33605.2
1H	39815354	39815770	HVUL1H24390.2
1H	39816944	39817564	HVUL1H33605.2
1H	39864400	39864506	HVUL1H32582.2
1H	39864400	39864506	HVUL1H32585.2
1H	39864400	39864506	HVUL1H37993.2
1H	39870710	39871382	HVUL1H24390.2
1H	39941010	39941054	HVUL1H32583.2
1H	39941010	39941054	HVUL1H32584.2
1H	39941010	39941054	HVUL1H00501.2
1H	39941010	39941054	HVUL1H53829.2
1H	39941010	39941054	HVUL1H00526.2
1H	39941010	39941054	HVUL1H04648.2
1H	40002287	40002841	HVUL1H32583.2
1H	40002287	40002841	HVUL1H32584.2
1H	40002287	40002841	HVUL1H53829.2
1H	40002287	40002841	HVUL1H00526.2
1H	40002287	40002841	HVUL1H04648.2
1H	40002287	40002841	HVUL1H04649.2
1H	40005916	40005975	HVUL1H33604.2
1H	40005916	40005975	HVUL1H00526.2
1H	40046760	40047242	HVUL1H33604.2
1H	40046760	40047242	HVUL1H24390.2
1H	40104424	40105052	HVUL1H33604.2
1H	40110397	40110445	HVUL1H53824.2
1H	40177440	40178239	HVUL1H05043.2
1H	40177440	40178239	HVUL1H00501.2
1H	40177440	40178239	HVUL1H00526.2
1H	40177440	40178239	HVUL1H04650.2
1H	40198412	40198456	HVUL1H33605.2
1H	40211678	40211724	HVUL1H33605.2
1H	40212579	40212617	HVUL1H07093.2
1H	40234552	40234718	HVUL1H53824.2
1H	40298300	40298334	HVUL1H33605.2
1H	40298300	40298334	HVUL1H33146.2
1H	40878502	40878560	HVUL1H05043.2
1H	40878502	40878560	HVUL1H04650.2
1H	40878670	40878729	HVUL1H07093.2
1H	40890437	40890521	HVUL1H07093.2
1H	41043708	41044130	HVUL1H00526.2
1H	41107328	41108272	HVUL1H00526.2
1H	41147002	41147010	HVUL1H00526.2
1H	41263124	41263206	HVUL1H53824.2
1H	41298786	41298851	HVUL1H29058.2
1H	41408478	41408644	HVUL1H07093.2
1H	41408478	41408644	HVUL1H24390.2
1H	41416455	41416552	HVUL1H07093.2
1H	41843633	41844419	HVUL1H33146.2
1H	41847563	41847913	HVUL1H24390.2
1H	41850810	41852073	HVUL1H29058.2
1H	41852234	41852326	HVUL1H00526.2
1H	41979614	41979686	HVUL1H33146.2
1H	42107684	42108260	HVUL1H53824.2
1H	42446774	42446941	HVUL1H10644.2
1H	42446774	42446941	HVUL1H10645.2
1H	42447100	42448282	HVUL1H53829.2
1H	42447100	42448282	HVUL1H04648.2
1H	42447100	42448282	HVUL1H04649.2
1H	42447100	42448282	HVUL1H33145.2
1H	42447100	42448282	HVUL1H29055.2
1H	42447100	42448282	HVUL1H10645.2
1H	42464033	42464202	HVUL1H33145.2
1H	42464033	42464202	HVUL1H10645.2
1H	42464033	42464202	HVUL1H19121.2
1H	42593768	42594581	HVUL1H29058.2
1H	42595116	42595934	HVUL1H29058.2
1H	42602829	42603076	HVUL1H29058.2
1H	42603271	42603640	HVUL1H19121.2
1H	42714792	42716916	HVUL1H04649.2
1H	42729486	42730001	HVUL1H53829.2
1H	42729486	42730001	HVUL1H00526.2
1H	42729486	42730001	HVUL1H04648.2
1H	42729486	42730001	HVUL1H33145.2
1H	42852837	42853252	HVUL1H29058.2
1H	43012244	43012870	HVUL1H24390.2
1H	43012244	43012870	HVUL1H06989.2
1H	43033024	43033850	HVUL1H00526.2
1H	43033024	43033850	HVUL1H33145.2
1H	43042045	43042123	HVUL1H04649.2
1H	43042045	43042123	HVUL1H27740.2
1H	43060132	43060933	HVUL1H00526.2
1H	43060132	43060933	HVUL1H04648.2
1H	43060132	43060933	HVUL1H33145.2
1H	43063508	43063770	HVUL1H29055.2
1H	43137199	43137701	HVUL1H19121.2
1H	43148880	43149004	HVUL1H06989.2
1H	43151506	43151622	HVUL1H04650.2
1H	43151506	43151622	HVUL1H20027.2
1H	43151506	43151622	HVUL1H06063.2
1H	43151506	43151622	HVUL1H19124.2
1H	43151506	43151622	HVUL1H27740.2
1H	43152143	43152378	HVUL1H33145.2
1H	43152143	43152378	HVUL1H19121.2
1H	43289836	43289864	HVUL1H19121.2
1H	43299266	43300044	HVUL1H33146.2
1H	43299266	43300044	HVUL1H10644.2
1H	43300440	43300920	HVUL1H33145.2
1H	43300440	43300920	HVUL1H10645.2
1H	43334426	43334475	HVUL1H06989.2
1H	43400412	43400683	HVUL1H02093.2
1H	43419756	43419778	HVUL1H06989.2
1H	43432839	43433816	HVUL1H06989.2
1H	43502891	43503106	HVUL1H19122.2
1H	43502891	43503106	HVUL1H19123.2
1H	43569656	43570774	HVUL1H29058.2
1H	43572770	43573613	HVUL1H09003.2
1H	43572770	43573613	HVUL1H04034.2
1H	43594620	43594739	HVUL1H10644.2
1H	43599155	43599464	HVUL1H19121.2
1H	43600954	43601254	HVUL1H29058.2
1H	43600954	43601254	HVUL1H19121.2
1H	43680132	43681020	HVUL1H10644.2
1H	43787366	43788802	HVUL1H10645.2
1H	43787366	43788802	HVUL1H04034.2
1H	43806044	43807260	HVUL1H20027.2
1H	43806044	43807260	HVUL1H06063.2
1H	43810832	43810992	HVUL1H10644.2
1H	43828307	43829092	HVUL1H10645.2
1H	43830177	43830629	HVUL1H19121.2
1H	43830177	43830629	HVUL1H19122.2
1H	43830177	43830629	HVUL1H19123.2
1H	43847198	43847586	HVUL1H19122.2
1H	43847198	43847586	HVUL1H19123.2
1H	43847198	43847586	HVUL1H27740.2
1H	43876949	43877320	HVUL1H06989.2
1H	43883570	43884874	HVUL1H02093.2
1H	43993448	43994185	HVUL1H09002.2
1H	43993448	43994185	HVUL1H30986.2
1H	44007770	44007980	HVUL1H10645.2
1H	44009274	44009481	HVUL1H06989.2
1H	44012881	44013349	HVUL1H10645.2
1H	44067938	44069002	HVUL1H06989.2
1H	44093658	44094294	HVUL1H06989.2
1H	44190574	44190694	HVUL1H02093.2
1H	44193962	44194002	HVUL1H30987.2
1H	44194091	44194196	HVUL1H30986.2
1H	44206522	44206620	HVUL1H06989.2
1H	44206732	44207631	HVUL1H06989.2
1H	44206732	44207631	HVUL1H09002.2
1H	44238630	44239192	HVUL1H30987.2
1H	44239730	44240335	HVUL1H30986.2
1H	44271603	44273161	HVUL1H19124.2
1H	44271603	44273161	HVUL1H27740.2
1H	44271603	44273161	HVUL1H04034.2
1H	44273328	44273463	HVUL1H19122.2
1H	44273328	44273463	HVUL1H19123.2
1H	44273328	44273463	HVUL1H09003.2
1H	44274512	44274931	HVUL1H19122.2
1H	44274512	44274931	HVUL1H19123.2
1H	44274512	44274931	HVUL1H27740.2
1H	44324220	44324298	HVUL1H19123.2
1H	44367670	44368598	HVUL1H06989.2
1H	44465208	44465520	HVUL1H09002.2
1H	44480046	44480133	HVUL1H02092.2
1H	44480674	44481618	HVUL1H06989.2
1H	44519316	44519380	HVUL1H40250.2
1H	44519316	44519380	HVUL1H40251.2
1H	44609307	44609446	HVUL1H30986.2
1H	44699228	44699326	HVUL1H47557.2
1H	44892396	44892729	HVUL1H09003.2
1H	44892396	44892729	HVUL1H04034.2
1H	44892396	44892729	HVUL1H40250.2
1H	44892396	44892729	HVUL1H47558.2
1H	44935362	44936304	HVUL1H04034.2
1H	44935362	44936304	HVUL1H47558.2
1H	44935362	44936304	HVUL1H55538.2
1H	44935362	44936304	HVUL1H57948.2
1H	44942234	44942300	HVUL1H47557.2
1H	44942234	44942300	HVUL1H57948.2
1H	45023902	45024344	HVUL1H30987.2
1H	45030305	45030679	HVUL1H30987.2
1H	45030817	45031126	HVUL1H30987.2
1H	45032907	45033271	HVUL1H30986.2
1H	45085082	45085180	HVUL1H04034.2
1H	45085082	45085180	HVUL1H55538.2
1H	45501747	45501790	HVUL1H30987.2
1H	45503367	45503813	HVUL1H47998.2
1H	45663094	45664410	HVUL1H55530.2
1H	45674004	45674332	HVUL1H55530.2
1H	45688460	45688962	HVUL1H57948.2
1H	46183509	46183596	HVUL1H40251.2
1H	46184551	46184976	HVUL1H35530.2
1H	46323726	46324190	HVUL1H40251.2
1H	46323726	46324190	HVUL1H47558.2
1H	46323726	46324190	HVUL1H57948.2
1H	46323726	46324190	HVUL1H47998.2
1H	46323726	46324190	HVUL1H25645.2
1H	46705790	46705958	HVUL1H35530.2
1H	46863897	46863922	HVUL1H47555.2
1H	46863897	46863922	HVUL1H35530.2
1H	46973926	46974212	HVUL1H55536.2
1H	46975347	46976709	HVUL1H48059.2
1H	47001918	47002203	HVUL1H57948.2
1H	47001918	47002203	HVUL1H47998.2
1H	47001918	47002203	HVUL1H48059.2
1H	47001918	47002203	HVUL1H25645.2
1H	47005899	47005976	HVUL1H25646.2
1H	47006134	47007556	HVUL1H47997.2
1H	47006134	47007556	HVUL1H25644.2
1H	47007832	47008156	HVUL1H47557.2
1H	47007832	47008156	HVUL1H57948.2
1H	47023988	47025073	HVUL1H25646.2
1H	47026953	47027204	HVUL1H40251.2
1H	47773582	47773972	HVUL1H47557.2
1H	47812639	47812894	HVUL1H55530.2
1H	47959992	47960641	HVUL1H57948.2
1H	48009778	48010234	HVUL1H57948.2
1H	48213122	48213310	HVUL1H35530.2
1H	48271092	48271830	HVUL1H47558.2
1H	48271092	48271830	HVUL1H57948.2
1H	48338164	48338206	HVUL1H57948.2
1H	48471558	48471624	HVUL1H57948.2
1H	48836685	48836709	HVUL1H48059.2
1H	48836685	48836709	HVUL1H25645.2
1H	48836685	48836709	HVUL1H25646.2
1H	48836685	48836709	HVUL1H25647.2
1H	48995791	48996346	HVUL1H47998.2
1H	48995791	48996346	HVUL1H48059.2
1H	48995791	48996346	HVUL1H25645.2
1H	48995791	48996346	HVUL1H25647.2
1H	49057616	49057680	HVUL1H47998.2
1H	49057616	49057680	HVUL1H25645.2
1H	49057616	49057680	HVUL1H25647.2
1H	49222452	49222638	HVUL1H57948.2
1H	49222452	49222638	HVUL1H47998.2
1H	49274552	49274661	HVUL1H47998.2
1H	49274552	49274661	HVUL1H48059.2
1H	49274552	49274661	HVUL1H25645.2
1H	49274552	49274661	HVUL1H25646.2
1H	49274552	49274661	HVUL1H25647.2
1H	49274930	49276198	HVUL1H55536.2
1H	49302168	49302207	HVUL1H25647.2
[truncated: 95,911 more rows]
