# Supplementary material for: Inferring regulatory element landscapes and gene regulatory networks from integrated analysis in eight hulless barley varieties under abiotic stress
Source: BMC Genomics. 2022 Dec 20;23:843. doi: 10.1186/s12864-022-09070-x (PMC9769044; doi:10.1186/s12864-022-09070-x)
Supplement: Supplementary file 2 — Additional file 2: Table S2. Genome wide transcription factor identification. [file 12864_2022_9070_MOESM2_ESM.xlsx]

## Sheet: Sheet1
Table S2:Genome wide transcription factor identification
Gene_name	Family	Type
HVUL0H00122.2	NAC	TF
HVUL0H00149.2	TRAF	TR
HVUL0H00205.2	B3	TF
HVUL0H00219.2	TRAF	TR
HVUL0H00264.2	NAC	TF
HVUL0H00290.2	NAC	TF
HVUL0H00318.2	B3	TF
HVUL0H00382.2	B3	TF
HVUL0H00489.2	TRAF	TR
HVUL0H00506.2	bHLH	TF
HVUL0H00562.2	B3	TF
HVUL0H00613.2	B3	TF
HVUL0H00650.2	bHLH	TF
HVUL0H00737.2	SET	TR
HVUL0H00847.2	AP2/ERF-ERF	TF
HVUL0H00971.2	mTERF	TR
HVUL0H00999.2	GeBP	TF
HVUL0H01164.2	B3	TF
HVUL0H01173.2	B3	TF
HVUL0H01273.2	bZIP	TF
HVUL0H01417.2	Others	TR
HVUL0H01473.2	MYB	TF
HVUL0H01479.2	bHLH	TF
HVUL0H01587.2	B3	TF
HVUL0H01768.2	mTERF	TR
HVUL0H01775.2	B3	TF
HVUL0H01820.2	B3	TF
HVUL0H01992.2	B3	TF
HVUL0H02265.2	B3	TF
HVUL0H02373.2	NAC	TF
HVUL0H02605.2	bHLH	TF
HVUL0H02744.2	B3	TF
HVUL0H02923.2	B3	TF
HVUL0H03030.2	B3	TF
HVUL0H03083.2	MADS-M-type	TF
HVUL0H03304.2	Others	TR
HVUL0H03544.2	B3	TF
HVUL0H03703.2	B3	TF
HVUL0H04050.2	WRKY	TF
HVUL0H04174.2	HB-other	TF
HVUL0H04377.2	B3	TF
HVUL0H04842.2	B3	TF
HVUL0H04898.2	B3	TF
HVUL0H04969.2	GARP-ARR-B	TF
HVUL0H05072.2	NAC	TF
HVUL0H05131.2	B3	TF
HVUL0H06285.2	MADS-MIKC	TF
HVUL0H06334.2	WRKY	TF
HVUL0H06373.2	bHLH	TF
HVUL0H06444.2	Trihelix	TF
HVUL0H06734.2	WRKY	TF
HVUL0H06751.2	B3	TF
HVUL0H07106.2	B3	TF
HVUL0H07125.2	AUX/IAA	TR
HVUL0H07636.2	C2H2	TF
HVUL0H07659.2	PHD	TR
HVUL0H07678.2	IWS1	TR
HVUL0H08144.2	SET	TR
HVUL0H08290.2	Others	TR
HVUL0H08402.2	B3	TF
HVUL0H08582.2	bZIP	TF
HVUL0H08584.2	HSF	TF
HVUL0H09181.2	SWI/SNF-BAF60b	TR
HVUL0H10547.2	B3	TF
HVUL0H10649.2	MADS-M-type	TF
HVUL0H10732.2	AP2/ERF-ERF	TF
HVUL0H10977.2	B3	TF
HVUL0H11039.2	HB-HD-ZIP	TF
HVUL0H11041.2	bHLH	TF
HVUL0H11123.2	RWP-RK	TF
HVUL0H11336.2	B3	TF
HVUL0H11436.2	Others	TR
HVUL0H11582.2	LOB	TF
HVUL0H12697.2	HB-HD-ZIP	TF
HVUL0H13198.2	Others	TR
HVUL0H13521.2	MADS-M-type	TF
HVUL0H14115.2	bHLH	TF
HVUL0H14264.2	PHD	TR
HVUL0H14933.2	MADS-M-type	TF
HVUL0H15117.2	Others	TR
HVUL0H15309.2	bHLH	TF
HVUL0H15436.2	AP2/ERF-RAV	TF
HVUL0H15437.2	AP2/ERF-RAV	TF
HVUL0H16244.2	bZIP	TF
HVUL0H16448.2	Others	TR
HVUL0H16449.2	B3	TF
HVUL0H16826.2	B3	TF
HVUL0H16992.2	B3	TF
HVUL0H17539.2	HMG	TR
HVUL0H18388.2	B3	TF
HVUL0H18722.2	NF-YA	TF
HVUL0H18960.2	WRKY	TF
HVUL0H18961.2	WRKY	TF
HVUL0H19449.2	AUX/IAA	TR
HVUL0H19450.2	NAC	TF
HVUL0H19786.2	NAC	TF
HVUL0H20575.2	FAR1	TF
HVUL0H20588.2	C2H2	TF
HVUL0H21011.2	AP2/ERF-ERF	TF
HVUL0H21354.2	bHLH	TF
HVUL0H21425.2	OFP	TF
HVUL0H22831.2	MYB	TF
HVUL0H22950.2	bHLH	TF
HVUL0H23344.2	Others	TR
HVUL0H23595.2	SNF2	TR
HVUL0H24478.2	AP2/ERF-ERF	TF
HVUL0H24844.2	C2H2	TF
HVUL0H24845.2	C2H2	TF
HVUL0H25657.2	C3H	TF
HVUL0H26537.2	AP2/ERF-ERF	TF
HVUL0H26678.2	B3	TF
HVUL0H26680.2	NAC	TF
HVUL0H26681.2	NAC	TF
HVUL0H26764.2	PLATZ	TF
HVUL0H27667.2	GARP-G2-like	TF
HVUL0H28626.2	MYB	TF
HVUL0H29669.2	MADS-M-type	TF
HVUL0H30714.2	WRKY	TF
HVUL0H32571.2	MADS-M-type	TF
HVUL0H33228.2	NF-YB	TF
HVUL0H33773.2	C2H2	TF
HVUL0H34705.2	B3	TF
HVUL0H35592.2	C2C2-GATA	TF
HVUL0H38089.2	GARP-G2-like	TF
HVUL0H38710.2	B3	TF
HVUL0H45861.2	WRKY	TF
HVUL0H49276.2	GNAT	TR
HVUL0H50717.2	C2H2	TF
HVUL1H00898.2	TRAF	TR
HVUL1H01316.2	NAC	TF
HVUL1H01380.2	MYB	TF
HVUL1H01569.2	B3-ARF	TF
HVUL1H02310.2	C2H2	TF
HVUL1H02859.2	HB-other	TF
HVUL1H02903.2	FAR1	TF
HVUL1H02921.2	Others	TR
HVUL1H03164.2	NAC	TF
HVUL1H03309.2	MYB	TF
HVUL1H03349.2	WRKY	TF
HVUL1H03351.2	WRKY	TF
HVUL1H03595.2	NF-YB	TF
HVUL1H03751.2	mTERF	TR
HVUL1H03805.2	mTERF	TR
HVUL1H03884.2	MYB-related	TF
HVUL1H03995.2	NAC	TF
HVUL1H04036.2	B3	TF
HVUL1H04395.2	HB-WOX	TF
HVUL1H04723.2	C3H	TF
HVUL1H04900.2	SET	TR
HVUL1H05303.2	VOZ	TF
HVUL1H05796.2	TRAF	TR
HVUL1H05840.2	B3	TF
HVUL1H06627.2	MYB-related	TF
HVUL1H07248.2	NAC	TF
HVUL1H07624.2	OFP	TF
HVUL1H07770.2	MADS-MIKC	TF
HVUL1H07864.2	OFP	TF
HVUL1H07924.2	GNAT	TR
HVUL1H08277.2	B3	TF
HVUL1H08352.2	Others	TR
HVUL1H08356.2	Others	TR
HVUL1H08544.2	bHLH	TF
HVUL1H08722.2	Others	TR
HVUL1H08749.2	B3	TF
HVUL1H09002.2	MYB-related	TF
HVUL1H09003.2	PLATZ	TF
HVUL1H09157.2	HB-other	TF
HVUL1H09193.2	GRAS	TF
HVUL1H09489.2	MYB	TF
HVUL1H09516.2	B3	TF
HVUL1H09625.2	Others	TR
HVUL1H09796.2	LOB	TF
HVUL1H10130.2	TUB	TF
HVUL1H10254.2	bZIP	TF
HVUL1H10317.2	AUX/IAA	TR
HVUL1H10515.2	B3	TF
HVUL1H10672.2	B3	TF
HVUL1H10692.2	B3	TF
HVUL1H10930.2	NAC	TF
HVUL1H10988.2	bHLH	TF
HVUL1H11140.2	NAC	TF
HVUL1H11387.2	SNF2	TR
HVUL1H11401.2	AUX/IAA	TR
HVUL1H11630.2	SNF2	TR
HVUL1H11633.2	AP2/ERF-ERF	TF
HVUL1H11644.2	GRAS	TF
HVUL1H11645.2	GRAS	TF
HVUL1H11780.2	B3	TF
HVUL1H11822.2	HMG	TR
HVUL1H11873.2	B3	TF
HVUL1H12214.2	SNF2	TR
HVUL1H12217.2	SNF2	TR
HVUL1H12938.2	MYB	TF
HVUL1H12941.2	mTERF	TR
HVUL1H13084.2	MYB	TF
HVUL1H13171.2	MYB	TF
HVUL1H13500.2	WRKY	TF
HVUL1H13831.2	SBP	TF
HVUL1H13833.2	C2C2-LSD	TF
HVUL1H13981.2	bZIP	TF
HVUL1H14080.2	WRKY	TF
HVUL1H14087.2	B3	TF
HVUL1H14088.2	WRKY	TF
HVUL1H14089.2	WRKY	TF
HVUL1H14276.2	MADS-MIKC	TF
HVUL1H14277.2	B3	TF
HVUL1H14529.2	MYB-related	TF
HVUL1H14665.2	mTERF	TR
HVUL1H14724.2	SET	TR
HVUL1H14752.2	NAC	TF
HVUL1H15484.2	bHLH	TF
HVUL1H15641.2	Others	TR
HVUL1H15656.2	B3	TF
HVUL1H15770.2	TRAF	TR
HVUL1H16361.2	GNAT	TR
HVUL1H16402.2	B3	TF
HVUL1H16590.2	MYB	TF
HVUL1H16801.2	B3	TF
HVUL1H16825.2	FAR1	TF
HVUL1H16840.2	MYB	TF
HVUL1H16906.2	TRAF	TR
HVUL1H16917.2	WRKY	TF
HVUL1H17631.2	B3	TF
HVUL1H17719.2	B3	TF
HVUL1H17735.2	B3	TF
HVUL1H17884.2	C2C2-GATA	TF
HVUL1H18154.2	Jumonji	TR
HVUL1H18287.2	AP2/ERF-ERF	TF
HVUL1H18998.2	NAC	TF
HVUL1H19184.2	GARP-G2-like	TF
HVUL1H20693.2	GRAS	TF
HVUL1H21008.2	B3	TF
HVUL1H21453.2	WRKY	TF
HVUL1H21471.2	PHD	TR
HVUL1H21556.2	SWI/SNF-BAF60b	TR
HVUL1H21781.2	bHLH	TF
HVUL1H21785.2	MADS-MIKC	TF
HVUL1H21906.2	MYB-related	TF
HVUL1H21946.2	OFP	TF
HVUL1H22903.2	bZIP	TF
HVUL1H23309.2	MYB	TF
HVUL1H23311.2	MYB	TF
HVUL1H23423.2	C2H2	TF
HVUL1H23424.2	C2H2	TF
HVUL1H23602.2	MYB	TF
HVUL1H23859.2	CPP	TF
HVUL1H23899.2	NAC	TF
HVUL1H23974.2	Trihelix	TF
HVUL1H23980.2	B3	TF
HVUL1H23984.2	GRAS	TF
HVUL1H24056.2	bZIP	TF
HVUL1H24116.2	MADS-MIKC	TF
HVUL1H24118.2	MYB-related	TF
HVUL1H24391.2	MYB-related	TF
HVUL1H24394.2	MYB-related	TF
HVUL1H24550.2	NAC	TF
HVUL1H24629.2	B3	TF
HVUL1H24874.2	NAC	TF
HVUL1H24897.2	Alfin-like	TF
HVUL1H25154.2	SWI/SNF-BAF60b	TR
HVUL1H25489.2	HSF	TF
HVUL1H25644.2	AP2/ERF-ERF	TF
HVUL1H25701.2	MYB-related	TF
HVUL1H25984.2	C2C2-GATA	TF
HVUL1H26340.2	B3-ARF	TF
HVUL1H26834.2	AP2/ERF-ERF	TF
HVUL1H26897.2	C2H2	TF
HVUL1H26898.2	C2H2	TF
HVUL1H27413.2	HB-HD-ZIP	TF
HVUL1H28046.2	CSD	TF
HVUL1H28385.2	B3	TF
HVUL1H28420.2	WRKY	TF
HVUL1H28709.2	Others	TR
HVUL1H28728.2	AP2/ERF-ERF	TF
HVUL1H28743.2	MADS-M-type	TF
HVUL1H28746.2	NF-YC	TF
HVUL1H29055.2	bHLH	TF
HVUL1H29393.2	B3	TF
HVUL1H29664.2	B3	TF
HVUL1H29665.2	B3	TF
HVUL1H29987.2	TRAF	TR
HVUL1H29988.2	TRAF	TR
HVUL1H30308.2	GRF	TF
HVUL1H30539.2	OFP	TF
HVUL1H30592.2	WRKY	TF
HVUL1H30858.2	AUX/IAA	TR
HVUL1H30860.2	GARP-G2-like	TF
HVUL1H31791.2	MYB	TF
HVUL1H31979.2	WRKY	TF
HVUL1H32203.2	ARID	TR
HVUL1H32204.2	MADS-MIKC	TF
HVUL1H32209.2	CPP	TF
HVUL1H32584.2	C2H2	TF
HVUL1H33299.2	MYB-related	TF
HVUL1H33381.2	AP2/ERF-ERF	TF
HVUL1H33516.2	SNF2	TR
HVUL1H33604.2	C3H	TF
HVUL1H33882.2	SNF2	TR
HVUL1H33929.2	B3	TF
HVUL1H34013.2	HB-other	TF
HVUL1H34236.2	HB-PHD	TF
HVUL1H34532.2	TCP	TF
HVUL1H34558.2	MYB	TF
HVUL1H34560.2	MYB	TF
HVUL1H34646.2	Others	TR
HVUL1H34648.2	C2C2-GATA	TF
HVUL1H34872.2	GNAT	TR
HVUL1H35364.2	FAR1	TF
HVUL1H35365.2	FAR1	TF
HVUL1H35520.2	CPP	TF
HVUL1H35549.2	WRKY	TF
HVUL1H35674.2	AUX/IAA	TR
HVUL1H35841.2	C2H2	TF
HVUL1H35842.2	B3	TF
HVUL1H35924.2	DBP	TF
HVUL1H36464.2	NAC	TF
HVUL1H36754.2	TRAF	TR
HVUL1H36756.2	NAC	TF
HVUL1H36962.2	AP2/ERF-ERF	TF
HVUL1H37069.2	GARP-G2-like	TF
HVUL1H37093.2	HB-HD-ZIP	TF
HVUL1H37102.2	B3	TF
HVUL1H37383.2	C2H2	TF
HVUL1H37474.2	C3H	TF
HVUL1H37547.2	SET	TR
HVUL1H37705.2	mTERF	TR
HVUL1H37921.2	WRKY	TF
HVUL1H37933.2	AP2/ERF-ERF	TF
HVUL1H38477.2	SET	TR
HVUL1H38691.2	C2C2-Dof	TF
HVUL1H38694.2	Trihelix	TF
HVUL1H39635.2	B3	TF
HVUL1H39871.2	LOB	TF
HVUL1H39969.2	bHLH	TF
HVUL1H40084.2	GRAS	TF
HVUL1H40149.2	MYB	TF
HVUL1H40300.2	LOB	TF
HVUL1H40305.2	AP2/ERF-ERF	TF
HVUL1H40517.2	bHLH	TF
HVUL1H41023.2	B3	TF
HVUL1H41297.2	NF-YB	TF
HVUL1H41388.2	Jumonji	TR
HVUL1H41672.2	bZIP	TF
HVUL1H41852.2	SNF2	TR
HVUL1H41876.2	MYB-related	TF
HVUL1H41877.2	MYB-related	TF
HVUL1H41878.2	MYB-related	TF
HVUL1H41879.2	MYB	TF
HVUL1H41881.2	MYB-related	TF
HVUL1H41887.2	FAR1	TF
HVUL1H42021.2	MYB	TF
HVUL1H42113.2	SWI/SNF-BAF60b	TR
HVUL1H42118.2	MYB-related	TF
HVUL1H42119.2	MYB	TF
HVUL1H42990.2	Others	TR
HVUL1H42994.2	TRAF	TR
HVUL1H43037.2	B3	TF
HVUL1H43345.2	AP2/ERF-ERF	TF
HVUL1H43469.2	C2H2	TF
HVUL1H43576.2	zf-HD	TF
HVUL1H44417.2	IWS1	TR
HVUL1H44911.2	Others	TR
HVUL1H44913.2	bHLH	TF
HVUL1H45380.2	MADS-M-type	TF
HVUL1H45566.2	GNAT	TR
HVUL1H45614.2	bHLH	TF
HVUL1H46153.2	MYB	TF
HVUL1H46625.2	SET	TR
HVUL1H46786.2	Alfin-like	TF
HVUL1H47229.2	MYB	TF
HVUL1H47424.2	MADS-MIKC	TF
HVUL1H47481.2	C2C2-GATA	TF
HVUL1H47754.2	GRAS	TF
HVUL1H48156.2	Others	TR
HVUL1H48500.2	B3	TF
HVUL1H48572.2	C2H2	TF
HVUL1H49082.2	MYB-related	TF
HVUL1H49782.2	SNF2	TR
HVUL1H50722.2	AUX/IAA	TR
HVUL1H50779.2	Jumonji	TR
HVUL1H50784.2	AP2/ERF-ERF	TF
HVUL1H51011.2	bZIP	TF
HVUL1H51155.2	C2H2	TF
HVUL1H51452.2	B3	TF
HVUL1H52021.2	NAC	TF
HVUL1H52145.2	B3	TF
HVUL1H52219.2	CPP	TF
HVUL1H52663.2	C2C2-YABBY	TF
HVUL1H52694.2	bHLH	TF
HVUL1H52993.2	MADS-MIKC	TF
HVUL1H53475.2	MYB	TF
HVUL1H53648.2	B3	TF
HVUL1H53853.2	B3	TF
HVUL1H53881.2	E2F-DP	TF
HVUL1H54740.2	STAT	TF
HVUL1H55062.2	HB-HD-ZIP	TF
HVUL1H56162.2	C2H2	TF
HVUL1H56542.2	Trihelix	TF
HVUL1H56543.2	B3	TF
HVUL2H00565.2	MYB-related	TF
HVUL2H00857.2	B3	TF
HVUL2H00928.2	Trihelix	TF
HVUL2H00990.2	OFP	TF
HVUL2H01275.2	GRAS	TF
HVUL2H01396.2	NAC	TF
HVUL2H01457.2	NAC	TF
HVUL2H01816.2	SNF2	TR
HVUL2H01831.2	EIL	TF
HVUL2H02044.2	SNF2	TR
HVUL2H02199.2	EIL	TF
HVUL2H02249.2	B3	TF
HVUL2H02365.2	GRAS	TF
HVUL2H02422.2	AP2/ERF-ERF	TF
HVUL2H02763.2	SNF2	TR
HVUL2H03101.2	B3	TF
HVUL2H03130.2	NAC	TF
HVUL2H03241.2	Alfin-like	TF
HVUL2H03401.2	CAMTA	TF
HVUL2H03453.2	MADS-M-type	TF
HVUL2H03582.2	B3	TF
HVUL2H03693.2	TRAF	TR
HVUL2H03814.2	Others	TR
HVUL2H04009.2	AP2/ERF-ERF	TF
HVUL2H04380.2	SBP	TF
HVUL2H04518.2	WRKY	TF
HVUL2H04696.2	MYB	TF
HVUL2H04706.2	C2C2-GATA	TF
HVUL2H05098.2	TCP	TF
HVUL2H05106.2	SNF2	TR
HVUL2H05145.2	AP2/ERF-AP2	TF
HVUL2H05348.2	mTERF	TR
HVUL2H05428.2	bZIP	TF
HVUL2H05638.2	MYB	TF
HVUL2H05690.2	C3H	TF
HVUL2H05696.2	GRAS	TF
HVUL2H05912.2	MYB	TF
HVUL2H05924.2	HSF	TF
HVUL2H05937.2	ARID	TR
HVUL2H05968.2	AP2/ERF-AP2	TF
HVUL2H06223.2	bHLH	TF
HVUL2H06282.2	PHD	TR
HVUL2H06375.2	C2C2-Dof	TF
HVUL2H06481.2	AP2/ERF-AP2	TF
HVUL2H06616.2	B3	TF
HVUL2H06654.2	Tify	TF
HVUL2H06656.2	NAC	TF
HVUL2H07117.2	C2C2-Dof	TF
HVUL2H07163.2	MYB	TF
HVUL2H07164.2	B3	TF
HVUL2H07194.2	bHLH	TF
HVUL2H07223.2	SET	TR
HVUL2H07638.2	MYB	TF
HVUL2H07671.2	NAC	TF
HVUL2H07970.2	HB-WOX	TF
HVUL2H07997.2	NAC	TF
HVUL2H08195.2	C2H2	TF
HVUL2H08579.2	IWS1	TR
HVUL2H08797.2	NAC	TF
HVUL2H08900.2	B3	TF
HVUL2H09026.2	GARP-G2-like	TF
HVUL2H09228.2	C2C2-GATA	TF
HVUL2H09229.2	C2C2-GATA	TF
HVUL2H09257.2	C2C2-Dof	TF
HVUL2H09548.2	NAC	TF
HVUL2H09901.2	GRAS	TF
HVUL2H10107.2	Others	TR
HVUL2H10291.2	B3-ARF	TF
HVUL2H10452.2	MYB	TF
HVUL2H10453.2	MYB	TF
HVUL2H10464.2	TAZ	TR
HVUL2H10661.2	GRAS	TF
HVUL2H10759.2	SET	TR
HVUL2H10766.2	MADS-M-type	TF
HVUL2H10976.2	TAZ	TR
HVUL2H11005.2	SNF2	TR
HVUL2H11036.2	NF-YA	TF
HVUL2H11286.2	bHLH	TF
HVUL2H11307.2	HMG	TR
HVUL2H11431.2	RWP-RK	TF
HVUL2H11433.2	RWP-RK	TF
HVUL2H11546.2	NAC	TF
HVUL2H11919.2	MYB	TF
HVUL2H11952.2	E2F-DP	TF
HVUL2H11984.2	MYB	TF
HVUL2H12249.2	NAC	TF
HVUL2H12353.2	B3	TF
HVUL2H12467.2	MBF1	TR
HVUL2H12514.2	MYB-related	TF
HVUL2H12765.2	LIM	TF
HVUL2H12766.2	MYB	TF
HVUL2H12889.2	AP2/ERF-ERF	TF
HVUL2H12894.2	mTERF	TR
HVUL2H12983.2	MYB-related	TF
HVUL2H13032.2	bHLH	TF
HVUL2H13326.2	NAC	TF
HVUL2H13346.2	MYB	TF
HVUL2H13347.2	B3	TF
HVUL2H13768.2	Rcd1-like	TR
HVUL2H14133.2	C3H	TF
HVUL2H14505.2	MADS-MIKC	TF
HVUL2H14686.2	TRAF	TR
HVUL2H14722.2	B3	TF
HVUL2H14983.2	HB-HD-ZIP	TF
HVUL2H15470.2	S1Fa-like	TF
HVUL2H15508.2	GNAT	TR
HVUL2H15634.2	Others	TR
HVUL2H15903.2	bHLH	TF
HVUL2H16092.2	Others	TR
HVUL2H16102.2	SNF2	TR
HVUL2H16174.2	PHD	TR
HVUL2H16391.2	MYB	TF
HVUL2H16575.2	TRAF	TR
HVUL2H16898.2	AUX/IAA	TR
HVUL2H16916.2	SNF2	TR
HVUL2H16960.2	B3	TF
HVUL2H16987.2	SET	TR
HVUL2H17105.2	OFP	TF
HVUL2H17238.2	FAR1	TF
HVUL2H17534.2	WRKY	TF
HVUL2H17659.2	HB-other	TF
HVUL2H18131.2	bZIP	TF
HVUL2H18159.2	NAC	TF
HVUL2H18250.2	WRKY	TF
HVUL2H18254.2	GNAT	TR
HVUL2H18298.2	WRKY	TF
HVUL2H18473.2	SET	TR
HVUL2H18495.2	NAC	TF
HVUL2H18600.2	B3	TF
HVUL2H18742.2	MYB	TF
HVUL2H18791.2	mTERF	TR
HVUL2H18881.2	SET	TR
HVUL2H18882.2	SNF2	TR
HVUL2H18976.2	NF-YC	TF
HVUL2H19072.2	C3H	TF
HVUL2H19468.2	SNF2	TR
HVUL2H19469.2	WRKY	TF
HVUL2H19662.2	PHD	TR
HVUL2H19687.2	NAC	TF
HVUL2H19933.2	C3H	TF
HVUL2H20020.2	AP2/ERF-ERF	TF
HVUL2H20021.2	AP2/ERF-ERF	TF
HVUL2H20083.2	bZIP	TF
HVUL2H20111.2	WRKY	TF
HVUL2H20145.2	Jumonji	TR
HVUL2H20366.2	B3	TF
HVUL2H20621.2	C3H	TF
HVUL2H20673.2	SBP	TF
HVUL2H21132.2	GRAS	TF
HVUL2H21421.2	MYB	TF
HVUL2H21452.2	SET	TR
HVUL2H21989.2	WRKY	TF
HVUL2H22178.2	NAC	TF
HVUL2H22677.2	SWI/SNF-BAF60b	TR
HVUL2H22721.2	B3-ARF	TF
HVUL2H22766.2	GeBP	TF
HVUL2H22810.2	B3	TF
HVUL2H23175.2	Trihelix	TF
HVUL2H23493.2	HB-other	TF
HVUL2H23670.2	FAR1	TF
HVUL2H23780.2	WRKY	TF
HVUL2H23784.2	WRKY	TF
HVUL2H23821.2	TRAF	TR
HVUL2H24240.2	bHLH	TF
HVUL2H24603.2	LFY	TF
HVUL2H24739.2	NAC	TF
HVUL2H24740.2	NAC	TF
HVUL2H24901.2	SNF2	TR
HVUL2H24938.2	B3	TF
HVUL2H24943.2	HB-HD-ZIP	TF
HVUL2H24951.2	WRKY	TF
HVUL2H25162.2	NAC	TF
HVUL2H25315.2	B3	TF
HVUL2H25451.2	SBP	TF
HVUL2H25465.2	Others	TR
HVUL2H25942.2	Rcd1-like	TR
HVUL2H26250.2	B3	TF
HVUL2H26252.2	AUX/IAA	TR
HVUL2H26436.2	WRKY	TF
HVUL2H26494.2	MYB-related	TF
HVUL2H26512.2	MYB	TF
HVUL2H26515.2	bHLH	TF
HVUL2H26576.2	PHD	TR
HVUL2H26598.2	PLATZ	TF
HVUL2H27133.2	SET	TR
HVUL2H27200.2	MADS-M-type	TF
HVUL2H27242.2	HSF	TF
HVUL2H28555.2	WRKY	TF
HVUL2H28620.2	NAC	TF
HVUL2H28782.2	PHD	TR
HVUL2H29022.2	B3	TF
HVUL2H29186.2	bHLH	TF
HVUL2H29302.2	Others	TR
HVUL2H29319.2	Alfin-like	TF
HVUL2H29387.2	bHLH	TF
HVUL2H29389.2	LOB	TF
HVUL2H29423.2	SNF2	TR
HVUL2H29738.2	HRT	TF
HVUL2H30089.2	Others	TR
HVUL2H30223.2	bHLH	TF
HVUL2H30287.2	bHLH	TF
HVUL2H30328.2	GRF	TF
HVUL2H30416.2	PLATZ	TF
HVUL2H30420.2	MED7	TR
HVUL2H30903.2	TCP	TF
HVUL2H31044.2	B3	TF
HVUL2H31618.2	TRAF	TR
HVUL2H31621.2	TRAF	TR
HVUL2H31699.2	bZIP	TF
HVUL2H31892.2	LOB	TF
HVUL2H32023.2	TRAF	TR
HVUL2H32160.2	B3	TF
HVUL2H32842.2	DDT	TR
HVUL2H33131.2	C2H2	TF
HVUL2H33172.2	B3	TF
HVUL2H33746.2	C3H	TF
HVUL2H33748.2	GARP-G2-like	TF
HVUL2H33749.2	SWI/SNF-BAF60b	TR
HVUL2H34316.2	NAC	TF
HVUL2H34318.2	NAC	TF
HVUL2H34370.2	NAC	TF
HVUL2H34378.2	B3	TF
HVUL2H34854.2	B3	TF
HVUL2H35489.2	NAC	TF
HVUL2H35535.2	B3	TF
HVUL2H35569.2	SWI/SNF-SWI3	TR
HVUL2H35811.2	WRKY	TF
HVUL2H35999.2	MYB	TF
HVUL2H36137.2	MADS-MIKC	TF
HVUL2H36182.2	B3	TF
HVUL2H36319.2	B3-ARF	TF
HVUL2H36585.2	NAC	TF
HVUL2H36730.2	GNAT	TR
HVUL2H36791.2	MYB-related	TF
HVUL2H37203.2	bHLH	TF
HVUL2H37240.2	PHD	TR
HVUL2H37243.2	B3	TF
HVUL2H37244.2	TUB	TF
HVUL2H37485.2	WRKY	TF
HVUL2H38461.2	B3	TF
HVUL2H38779.2	TRAF	TR
HVUL2H38818.2	Others	TR
HVUL2H38822.2	bHLH	TF
HVUL2H38973.2	B3	TF
HVUL2H39397.2	C2H2	TF
HVUL2H39512.2	HB-other	TF
HVUL2H39521.2	Tify	TF
HVUL2H39603.2	OFP	TF
HVUL2H39723.2	MADS-M-type	TF
HVUL2H39917.2	SNF2	TR
HVUL2H40169.2	GRAS	TF
HVUL2H40171.2	WRKY	TF
HVUL2H40369.2	mTERF	TR
HVUL2H40392.2	bZIP	TF
HVUL2H40460.2	C2C2-YABBY	TF
HVUL2H40779.2	MYB	TF
HVUL2H40831.2	Others	TR
HVUL2H40832.2	Others	TR
HVUL2H40853.2	C2H2	TF
HVUL2H40854.2	C2H2	TF
HVUL2H41931.2	AP2/ERF-ERF	TF
HVUL2H42172.2	HB-HD-ZIP	TF
HVUL2H42176.2	MYB	TF
HVUL2H42234.2	B3	TF
HVUL2H42345.2	GNAT	TR
HVUL2H42709.2	C2H2	TF
HVUL2H42717.2	OFP	TF
HVUL2H42822.2	TRAF	TR
HVUL2H43069.2	AP2/ERF-ERF	TF
HVUL2H43070.2	AP2/ERF-ERF	TF
HVUL2H43187.2	C2H2	TF
HVUL2H44155.2	B3	TF
HVUL2H45003.2	MADS-MIKC	TF
HVUL2H45004.2	B3	TF
HVUL2H45176.2	HSF	TF
HVUL2H45178.2	SNF2	TR
HVUL2H45215.2	SET	TR
HVUL2H45397.2	MADS-M-type	TF
HVUL2H45827.2	C2C2-GATA	TF
HVUL2H45937.2	Others	TR
HVUL2H46074.2	C2H2	TF
HVUL2H46313.2	B3	TF
HVUL2H46560.2	Others	TR
HVUL2H46610.2	HB-other	TF
HVUL2H46748.2	TRAF	TR
HVUL2H46795.2	CAMTA	TF
HVUL2H47187.2	MADS-MIKC	TF
HVUL2H47640.2	C3H	TF
HVUL2H47786.2	DDT	TR
HVUL2H47824.2	C2C2-YABBY	TF
HVUL2H47830.2	WRKY	TF
HVUL2H48535.2	AP2/ERF-AP2	TF
HVUL2H48727.2	AP2/ERF-ERF	TF
HVUL2H48732.2	bHLH	TF
HVUL2H48819.2	C2H2	TF
HVUL2H48928.2	B3	TF
HVUL2H48929.2	SBP	TF
HVUL2H49239.2	SET	TR
HVUL2H49425.2	WRKY	TF
HVUL2H49547.2	B3	TF
HVUL2H49550.2	B3	TF
HVUL2H49928.2	DDT	TR
HVUL2H49997.2	AP2/ERF-ERF	TF
HVUL2H50040.2	NAC	TF
HVUL2H50049.2	FAR1	TF
HVUL2H50169.2	B3	TF
HVUL2H50338.2	GRAS	TF
HVUL2H50339.2	GRAS	TF
HVUL2H50540.2	bZIP	TF
HVUL2H50751.2	NAC	TF
HVUL2H50893.2	AP2/ERF-ERF	TF
HVUL2H50974.2	CAMTA	TF
HVUL2H51123.2	HSF	TF
HVUL2H51764.2	SNF2	TR
HVUL2H51796.2	bHLH	TF
HVUL2H51861.2	B3	TF
HVUL2H51878.2	GRAS	TF
HVUL2H51937.2	Others	TR
HVUL2H52299.2	Pseudo ARR-B	TR
HVUL2H53187.2	LOB	TF
HVUL2H53722.2	B3	TF
HVUL2H53728.2	FAR1	TF
HVUL2H53964.2	B3	TF
HVUL2H54249.2	E2F-DP	TF
HVUL2H54253.2	B3	TF
HVUL2H55563.2	HB-KNOX	TF
HVUL2H56044.2	GRF	TF
HVUL2H56952.2	C2C2-Dof	TF
HVUL2H57149.2	B3	TF
HVUL2H57487.2	Others	TR
HVUL2H57749.2	ARID	TR
HVUL2H58249.2	HSF	TF
HVUL2H58258.2	B3	TF
HVUL3H00575.2	B3	TF
HVUL3H00695.2	AP2/ERF-ERF	TF
HVUL3H01293.2	MYB	TF
HVUL3H01444.2	MYB-related	TF
HVUL3H01510.2	NAC	TF
HVUL3H01554.2	C2H2	TF
HVUL3H02316.2	VOZ	TF
HVUL3H02358.2	MYB	TF
HVUL3H02528.2	NAC	TF
HVUL3H02740.2	MYB-related	TF
HVUL3H02741.2	B3	TF
HVUL3H02779.2	OFP	TF
HVUL3H02951.2	B3	TF
HVUL3H02960.2	SNF2	TR
HVUL3H02979.2	LOB	TF
HVUL3H03062.2	MYB-related	TF
HVUL3H03285.2	B3	TF
HVUL3H03992.2	TRAF	TR
HVUL3H03997.2	NF-YB	TF
HVUL3H04262.2	GARP-G2-like	TF
HVUL3H04882.2	SWI/SNF-BAF60b	TR
HVUL3H04912.2	TRAF	TR
HVUL3H05033.2	NAC	TF
HVUL3H05035.2	SET	TR
HVUL3H05454.2	CPP	TF
HVUL3H05528.2	SNF2	TR
HVUL3H05530.2	MYB-related	TF
HVUL3H05577.2	MADS-MIKC	TF
HVUL3H05606.2	C2C2-Dof	TF
HVUL3H05607.2	C2C2-Dof	TF
HVUL3H05765.2	B3	TF
HVUL3H06057.2	Others	TR
HVUL3H06324.2	NAC	TF
HVUL3H06448.2	bZIP	TF
HVUL3H06496.2	MYB-related	TF
HVUL3H06626.2	SWI/SNF-BAF60b	TR
HVUL3H06806.2	NAC	TF
HVUL3H06812.2	TRAF	TR
HVUL3H06909.2	GRAS	TF
HVUL3H07338.2	C2C2-Dof	TF
HVUL3H07500.2	NAC	TF
HVUL3H07865.2	MYB	TF
HVUL3H08106.2	HMG	TR
HVUL3H08108.2	B3	TF
HVUL3H08642.2	MADS-M-type	TF
HVUL3H09073.2	DDT	TR
HVUL3H09281.2	PHD	TR
HVUL3H09341.2	B3	TF
HVUL3H09367.2	OFP	TF
HVUL3H09462.2	HSF	TF
HVUL3H09488.2	bHLH	TF
HVUL3H09826.2	MYB-related	TF
HVUL3H10584.2	TRAF	TR
HVUL3H10923.2	AP2/ERF-AP2	TF
HVUL3H10925.2	bZIP	TF
HVUL3H11247.2	MYB-related	TF
HVUL3H11355.2	GRAS	TF
HVUL3H11376.2	GARP-ARR-B	TF
HVUL3H11502.2	NAC	TF
HVUL3H11625.2	B3	TF
HVUL3H11931.2	BES1	TF
HVUL3H12132.2	NAC	TF
HVUL3H12678.2	AP2/ERF-RAV	TF
HVUL3H12817.2	MYB-related	TF
HVUL3H12909.2	GRAS	TF
HVUL3H12912.2	GRAS	TF
HVUL3H13126.2	WRKY	TF
HVUL3H13129.2	B3	TF
HVUL3H13275.2	TCP	TF
HVUL3H13408.2	IWS1	TR
HVUL3H13937.2	B3	TF
HVUL3H14090.2	C2H2	TF
HVUL3H14256.2	TRAF	TR
HVUL3H14323.2	B3	TF
HVUL3H14405.2	C3H	TF
HVUL3H14736.2	MYB	TF
HVUL3H14807.2	B3-ARF	TF
HVUL3H15101.2	MYB	TF
HVUL3H15419.2	C2H2	TF
HVUL3H15440.2	RWP-RK	TF
HVUL3H15492.2	B3	TF
HVUL3H15493.2	WRKY	TF
HVUL3H15764.2	TRAF	TR
HVUL3H15927.2	WRKY	TF
HVUL3H15928.2	WRKY	TF
HVUL3H15943.2	WRKY	TF
HVUL3H15976.2	MADS-M-type	TF
HVUL3H15977.2	MADS-M-type	TF
HVUL3H15978.2	MYB	TF
HVUL3H16074.2	LUG	TR
HVUL3H16151.2	C2H2	TF
HVUL3H16233.2	Others	TR
HVUL3H16284.2	HB-HD-ZIP	TF
HVUL3H16310.2	SET	TR
HVUL3H16311.2	LOB	TF
HVUL3H16312.2	MYB	TF
HVUL3H16346.2	MBF1	TR
HVUL3H16617.2	B3	TF
HVUL3H16747.2	SET	TR
HVUL3H16988.2	B3	TF
HVUL3H17029.2	IWS1	TR
HVUL3H17204.2	MYB-related	TF
HVUL3H17337.2	OFP	TF
HVUL3H17615.2	AP2/ERF-ERF	TF
HVUL3H18378.2	PLATZ	TF
HVUL3H18622.2	MADS-M-type	TF
HVUL3H18635.2	zf-HD	TF
HVUL3H18710.2	C2H2	TF
HVUL3H18765.2	C3H	TF
HVUL3H18869.2	WRKY	TF
HVUL3H19130.2	C2H2	TF
HVUL3H19223.2	bHLH	TF
HVUL3H19231.2	SNF2	TR
HVUL3H19259.2	TAZ	TR
HVUL3H19312.2	WRKY	TF
HVUL3H19323.2	C2H2	TF
HVUL3H19813.2	TRAF	TR
HVUL3H19892.2	MYB-related	TF
HVUL3H20040.2	TRAF	TR
HVUL3H20129.2	TRAF	TR
HVUL3H20131.2	NF-YB	TF
HVUL3H20293.2	LOB	TF
HVUL3H20391.2	GNAT	TR
HVUL3H20427.2	AP2/ERF-ERF	TF
HVUL3H20483.2	MADS-M-type	TF
HVUL3H20484.2	MADS-M-type	TF
HVUL3H20607.2	TRAF	TR
HVUL3H20925.2	AP2/ERF-ERF	TF
HVUL3H21335.2	Others	TR
HVUL3H21433.2	NAC	TF
HVUL3H21524.2	GARP-G2-like	TF
HVUL3H21651.2	SNF2	TR
HVUL3H21703.2	B3	TF
HVUL3H21712.2	NAC	TF
HVUL3H22050.2	NAC	TF
HVUL3H22145.2	B3	TF
HVUL3H22176.2	Others	TR
HVUL3H22277.2	C2H2	TF
HVUL3H22456.2	B3	TF
HVUL3H22744.2	B3	TF
HVUL3H22941.2	B3	TF
HVUL3H23066.2	NAC	TF
HVUL3H23312.2	WRKY	TF
HVUL3H23313.2	GARP-G2-like	TF
HVUL3H23633.2	LUG	TR
HVUL3H23945.2	LUG	TR
HVUL3H24123.2	HB-WOX	TF
HVUL3H24187.2	HB-BELL	TF
HVUL3H24210.2	HB-WOX	TF
HVUL3H24267.2	GARP-G2-like	TF
HVUL3H24425.2	C2H2	TF
HVUL3H24657.2	LOB	TF
HVUL3H24885.2	HB-other	TF
HVUL3H25029.2	SET	TR
HVUL3H25040.2	AP2/ERF-ERF	TF
HVUL3H25117.2	TAZ	TR
HVUL3H25118.2	TAZ	TR
HVUL3H25204.2	B3	TF
HVUL3H25224.2	B3	TF
HVUL3H25517.2	HB-other	TF
HVUL3H25954.2	MADS-M-type	TF
HVUL3H26301.2	MYB	TF
HVUL3H26440.2	AUX/IAA	TR
HVUL3H26542.2	mTERF	TR
HVUL3H26620.2	SET	TR
HVUL3H26804.2	GRAS	TF
HVUL3H26813.2	WRKY	TF
HVUL3H26820.2	LOB	TF
HVUL3H26831.2	MYB-related	TF
HVUL3H26929.2	SRS	TF
HVUL3H26968.2	MYB	TF
HVUL3H26980.2	C2C2-GATA	TF
HVUL3H26990.2	TAZ	TR
HVUL3H27049.2	MYB	TF
HVUL3H27158.2	B3-ARF	TF
HVUL3H27193.2	bZIP	TF
HVUL3H27212.2	C3H	TF
HVUL3H27293.2	bZIP	TF
HVUL3H27486.2	OFP	TF
HVUL3H27782.2	TUB	TF
HVUL3H28872.2	HB-HD-ZIP	TF
HVUL3H29224.2	RWP-RK	TF
HVUL3H29544.2	SNF2	TR
HVUL3H29870.2	bZIP	TF
HVUL3H30174.2	B3	TF
HVUL3H30577.2	C2C2-GATA	TF
HVUL3H30705.2	B3	TF
HVUL3H30726.2	WRKY	TF
HVUL3H30740.2	MYB-related	TF
HVUL3H31097.2	B3	TF
HVUL3H31433.2	EIL	TF
HVUL3H31547.2	Others	TR
HVUL3H31889.2	MYB-related	TF
HVUL3H32142.2	AUX/IAA	TR
HVUL3H32504.2	NAC	TF
HVUL3H32532.2	TRAF	TR
HVUL3H32535.2	C3H	TF
HVUL3H32803.2	B3	TF
HVUL3H32808.2	B3	TF
HVUL3H32830.2	B3	TF
HVUL3H32839.2	bZIP	TF
HVUL3H32989.2	AP2/ERF-ERF	TF
HVUL3H33405.2	B3	TF
HVUL3H33727.2	MADS-MIKC	TF
HVUL3H34004.2	B3	TF
HVUL3H34337.2	NAC	TF
HVUL3H34338.2	NAC	TF
HVUL3H34457.2	WRKY	TF
HVUL3H34746.2	bHLH	TF
HVUL3H34823.2	LOB	TF
HVUL3H35003.2	NAC	TF
HVUL3H35322.2	SET	TR
HVUL3H35854.2	SBP	TF
HVUL3H36928.2	B3	TF
HVUL3H37061.2	TRAF	TR
HVUL3H37764.2	NF-YB	TF
HVUL3H37772.2	B3	TF
HVUL3H37959.2	MYB	TF
HVUL3H38273.2	B3	TF
HVUL3H38342.2	B3	TF
HVUL3H38622.2	WRKY	TF
HVUL3H38890.2	Trihelix	TF
HVUL3H38930.2	C2H2	TF
HVUL3H38933.2	mTERF	TR
HVUL3H38936.2	MYB	TF
HVUL3H39314.2	HB-WOX	TF
HVUL3H40033.2	MADS-M-type	TF
HVUL3H40036.2	MADS-M-type	TF
HVUL3H40039.2	MADS-M-type	TF
HVUL3H40063.2	GeBP	TF
HVUL3H41250.2	HB-WOX	TF
HVUL3H41575.2	Others	TR
HVUL3H41676.2	AP2/ERF-ERF	TF
HVUL3H41688.2	MYB-related	TF
HVUL3H42025.2	TRAF	TR
HVUL3H42027.2	TRAF	TR
HVUL3H42029.2	TRAF	TR
HVUL3H42030.2	TRAF	TR
HVUL3H42034.2	NF-YC	TF
HVUL3H42066.2	B3	TF
HVUL3H42218.2	bHLH	TF
HVUL3H42394.2	AUX/IAA	TR
HVUL3H42548.2	MYB	TF
HVUL3H42583.2	bHLH	TF
HVUL3H42656.2	C2C2-Dof	TF
HVUL3H42777.2	NAC	TF
HVUL3H42914.2	MYB	TF
HVUL3H43117.2	B3	TF
HVUL3H43361.2	B3	TF
HVUL3H43784.2	bHLH	TF
HVUL3H44118.2	bHLH	TF
HVUL3H44120.2	bHLH	TF
HVUL3H44122.2	B3-ARF	TF
HVUL3H44266.2	B3	TF
HVUL3H44660.2	MADS-M-type	TF
HVUL3H44990.2	HB-WOX	TF
HVUL3H45340.2	B3	TF
HVUL3H45625.2	AP2/ERF-RAV	TF
HVUL3H45699.2	HSF	TF
HVUL3H45778.2	MYB-related	TF
HVUL3H45945.2	bHLH	TF
HVUL3H45946.2	bHLH	TF
HVUL3H45948.2	bHLH	TF
HVUL3H46251.2	MYB	TF
HVUL3H46276.2	B3	TF
HVUL3H46299.2	PHD	TR
HVUL3H46443.2	MYB-related	TF
HVUL3H46475.2	MYB	TF
HVUL3H47036.2	C3H	TF
HVUL3H47085.2	AP2/ERF-ERF	TF
HVUL3H47273.2	bHLH	TF
HVUL3H47364.2	bZIP	TF
HVUL3H47366.2	TUB	TF
HVUL3H47421.2	MYB-related	TF
HVUL3H47585.2	FAR1	TF
HVUL3H47859.2	ULT	TF
HVUL3H48033.2	MYB-related	TF
HVUL3H48120.2	B3	TF
HVUL3H48198.2	HB-other	TF
HVUL3H48366.2	MYB	TF
HVUL3H48469.2	NAC	TF
HVUL3H48494.2	MYB	TF
HVUL3H48618.2	PHD	TR
HVUL3H48653.2	HMG	TR
HVUL3H48882.2	NF-X1	TF
HVUL3H48883.2	B3	TF
HVUL3H48888.2	WRKY	TF
HVUL3H48968.2	B3	TF
HVUL3H48971.2	NAC	TF
HVUL3H48994.2	HB-PHD	TF
HVUL3H49540.2	WRKY	TF
HVUL3H50029.2	MYB-related	TF
HVUL3H50141.2	HMG	TR
HVUL3H50650.2	WRKY	TF
HVUL3H50930.2	NAC	TF
HVUL3H50931.2	NAC	TF
HVUL3H50933.2	AP2/ERF-AP2	TF
HVUL3H51289.2	WRKY	TF
HVUL3H51413.2	MYB-related	TF
HVUL3H51522.2	B3	TF
HVUL3H51616.2	WRKY	TF
HVUL3H52083.2	C3H	TF
HVUL3H52699.2	NAC	TF
HVUL3H52700.2	NAC	TF
HVUL3H52743.2	B3	TF
HVUL3H52808.2	C2H2	TF
HVUL3H52818.2	bZIP	TF
HVUL3H53244.2	TRAF	TR
HVUL3H53257.2	B3	TF
HVUL3H53258.2	B3	TF
HVUL3H53259.2	bHLH	TF
HVUL3H53260.2	B3	TF
HVUL3H54695.2	B3	TF
HVUL3H54901.2	PHD	TR
HVUL3H55044.2	C2C2-Dof	TF
HVUL3H55170.2	bHLH	TF
HVUL3H55221.2	C2C2-LSD	TF
HVUL3H55464.2	Others	TR
HVUL3H55497.2	bHLH	TF
HVUL3H55695.2	TUB	TF
HVUL3H55891.2	B3-ARF	TF
HVUL3H56152.2	LOB	TF
HVUL3H56596.2	C2C2-GATA	TF
HVUL3H56697.2	bHLH	TF
HVUL3H56699.2	HB-other	TF
HVUL3H56813.2	B3	TF
HVUL3H57035.2	PLATZ	TF
HVUL3H57196.2	Jumonji	TR
HVUL3H57199.2	Others	TR
HVUL3H57465.2	B3	TF
HVUL3H58837.2	MYB	TF
HVUL3H59391.2	MYB-related	TF
HVUL3H59448.2	B3	TF
HVUL3H59757.2	C3H	TF
HVUL3H59762.2	C2H2	TF
HVUL3H59769.2	LOB	TF
HVUL4H01013.2	HB-HD-ZIP	TF
HVUL4H01373.2	C2C2-GATA	TF
HVUL4H01526.2	bHLH	TF
HVUL4H01527.2	E2F-DP	TF
HVUL4H01594.2	AP2/ERF-ERF	TF
HVUL4H01635.2	NAC	TF
HVUL4H02520.2	NAC	TF
HVUL4H02807.2	B3	TF
HVUL4H03166.2	MADS-M-type	TF
HVUL4H03510.2	B3	TF
HVUL4H03849.2	PHD	TR
HVUL4H04192.2	WRKY	TF
HVUL4H04536.2	HB-BELL	TF
HVUL4H04653.2	SNF2	TR
HVUL4H04813.2	C2H2	TF
HVUL4H04816.2	Tify	TF
HVUL4H04945.2	MYB-related	TF
HVUL4H05590.2	bZIP	TF
HVUL4H05649.2	SWI/SNF-BAF60b	TR
HVUL4H05668.2	PHD	TR
HVUL4H06047.2	B3	TF
HVUL4H06078.2	PHD	TR
HVUL4H06365.2	GARP-G2-like	TF
HVUL4H06419.2	NAC	TF
HVUL4H06556.2	E2F-DP	TF
HVUL4H06723.2	Trihelix	TF
HVUL4H06773.2	GRAS	TF
HVUL4H07060.2	RWP-RK	TF
HVUL4H07465.2	WRKY	TF
HVUL4H07605.2	OFP	TF
HVUL4H07828.2	HB-other	TF
HVUL4H07829.2	DDT	TR
HVUL4H07976.2	NAC	TF
HVUL4H08145.2	MYB	TF
HVUL4H08169.2	B3	TF
HVUL4H08346.2	MADS-MIKC	TF
HVUL4H08524.2	MYB	TF
HVUL4H08677.2	HB-other	TF
HVUL4H08773.2	B3	TF
HVUL4H08868.2	B3	TF
HVUL4H08980.2	HB-KNOX	TF
HVUL4H09179.2	GNAT	TR
HVUL4H09334.2	bHLH	TF
HVUL4H09394.2	GRAS	TF
HVUL4H10122.2	MYB	TF
HVUL4H10174.2	GRAS	TF
HVUL4H10270.2	AP2/ERF-ERF	TF
HVUL4H10360.2	TRAF	TR
HVUL4H10380.2	B3	TF
HVUL4H10708.2	HB-KNOX	TF
HVUL4H11003.2	PHD	TR
HVUL4H11325.2	NF-YA	TF
HVUL4H11648.2	NAC	TF
HVUL4H11715.2	TRAF	TR
HVUL4H11864.2	MYB	TF
HVUL4H11929.2	GARP-G2-like	TF
HVUL4H12119.2	NAC	TF
HVUL4H12230.2	DDT	TR
HVUL4H12903.2	MYB	TF
HVUL4H13518.2	bHLH	TF
HVUL4H14126.2	AP2/ERF-RAV	TF
HVUL4H14867.2	C2H2	TF
HVUL4H14946.2	NAC	TF
HVUL4H15061.2	MYB	TF
HVUL4H15141.2	Trihelix	TF
HVUL4H15152.2	HB-HD-ZIP	TF
HVUL4H15249.2	WRKY	TF
HVUL4H15488.2	CAMTA	TF
HVUL4H16215.2	B3	TF
HVUL4H16235.2	B3	TF
HVUL4H16418.2	HSF	TF
HVUL4H17063.2	Pseudo ARR-B	TR
HVUL4H17678.2	LIM	TF
HVUL4H17840.2	AUX/IAA	TR
HVUL4H17848.2	MYB	TF
HVUL4H17849.2	TRAF	TR
HVUL4H17988.2	mTERF	TR
HVUL4H18020.2	mTERF	TR
HVUL4H18425.2	B3	TF
HVUL4H18426.2	B3	TF
HVUL4H18822.2	Others	TR
HVUL4H19018.2	HSF	TF
HVUL4H20346.2	bHLH	TF
HVUL4H20505.2	NAC	TF
HVUL4H20819.2	mTERF	TR
HVUL4H20940.2	NF-YB	TF
HVUL4H21244.2	NAC	TF
HVUL4H21246.2	NAC	TF
HVUL4H21248.2	NAC	TF
HVUL4H21383.2	GNAT	TR
HVUL4H21386.2	C2H2	TF
HVUL4H21454.2	HB-BELL	TF
HVUL4H21609.2	B3	TF
HVUL4H21639.2	bHLH	TF
HVUL4H21670.2	C2C2-GATA	TF
HVUL4H21845.2	bZIP	TF
HVUL4H21876.2	C2C2-Dof	TF
HVUL4H22495.2	B3	TF
HVUL4H22528.2	B3	TF
HVUL4H22634.2	bHLH	TF
HVUL4H22673.2	MYB-related	TF
HVUL4H22812.2	C2C2-GATA	TF
HVUL4H23258.2	FAR1	TF
HVUL4H23560.2	MYB	TF
HVUL4H23692.2	B3	TF
HVUL4H23965.2	FAR1	TF
HVUL4H23971.2	C2C2-YABBY	TF
HVUL4H24905.2	MYB	TF
HVUL4H24988.2	AP2/ERF-ERF	TF
HVUL4H25107.2	HB-BELL	TF
HVUL4H25187.2	NAC	TF
HVUL4H25590.2	GRF	TF
HVUL4H25666.2	C2H2	TF
HVUL4H25907.2	HMG	TR
HVUL4H26116.2	WRKY	TF
HVUL4H26135.2	FAR1	TF
HVUL4H26316.2	HSF	TF
HVUL4H26717.2	NAC	TF
HVUL4H27636.2	AP2/ERF-AP2	TF
HVUL4H27894.2	B3	TF
HVUL4H27987.2	B3	TF
HVUL4H28057.2	bHLH	TF
HVUL4H28418.2	Alfin-like	TF
HVUL4H28564.2	C2H2	TF
HVUL4H28577.2	bHLH	TF
HVUL4H28767.2	AP2/ERF-ERF	TF
HVUL4H28807.2	bZIP	TF
HVUL4H28970.2	HB-HD-ZIP	TF
HVUL4H29041.2	bHLH	TF
HVUL4H29305.2	GARP-G2-like	TF
HVUL4H29453.2	GRAS	TF
HVUL4H29705.2	C2H2	TF
HVUL4H29706.2	B3	TF
HVUL4H29709.2	C2H2	TF
HVUL4H30127.2	B3	TF
HVUL4H30130.2	B3	TF
HVUL4H30365.2	bHLH	TF
HVUL4H30366.2	Tify	TF
HVUL4H30448.2	B3	TF
HVUL4H30683.2	MYB-related	TF
HVUL4H30785.2	bHLH	TF
HVUL4H30876.2	GNAT	TR
HVUL4H31138.2	Others	TR
HVUL4H31201.2	C2H2	TF
HVUL4H31288.2	TRAF	TR
HVUL4H31289.2	TRAF	TR
HVUL4H31295.2	LOB	TF
HVUL4H31297.2	B3	TF
HVUL4H31549.2	TCP	TF
HVUL4H32415.2	EIL	TF
HVUL4H32644.2	Others	TR
HVUL4H32725.2	GNAT	TR
HVUL4H33391.2	C2H2	TF
HVUL4H33669.2	Others	TR
HVUL4H33900.2	CPP	TF
HVUL4H34027.2	RWP-RK	TF
HVUL4H34059.2	B3	TF
HVUL4H34062.2	LOB	TF
HVUL4H34267.2	OFP	TF
HVUL4H34305.2	MADS-MIKC	TF
HVUL4H34307.2	LOB	TF
HVUL4H35071.2	HB-KNOX	TF
HVUL4H35176.2	SNF2	TR
HVUL4H35211.2	AP2/ERF-ERF	TF
HVUL4H35294.2	GARP-G2-like	TF
HVUL4H35453.2	B3	TF
HVUL4H35617.2	MADS-MIKC	TF
HVUL4H35618.2	MADS-MIKC	TF
HVUL4H35619.2	B3	TF
HVUL4H35620.2	GRAS	TF
HVUL4H35784.2	GeBP	TF
HVUL4H35965.2	GARP-G2-like	TF
HVUL4H36264.2	CPP	TF
HVUL4H37184.2	LOB	TF
HVUL4H37191.2	LOB	TF
HVUL4H37364.2	SET	TR
HVUL4H37513.2	Others	TR
HVUL4H37774.2	bHLH	TF
HVUL4H38129.2	Trihelix	TF
HVUL4H38241.2	LOB	TF
HVUL4H38246.2	AP2/ERF-ERF	TF
HVUL4H38546.2	NF-YA	TF
HVUL4H38617.2	GRAS	TF
HVUL4H38994.2	B3	TF
HVUL4H39019.2	B3	TF
HVUL4H39100.2	GARP-ARR-B	TF
HVUL4H39154.2	Others	TR
HVUL4H39375.2	B3	TF
HVUL4H39662.2	B3	TF
HVUL4H39887.2	MYB	TF
HVUL4H40193.2	GRAS	TF
HVUL4H40409.2	B3	TF
HVUL4H40981.2	SNF2	TR
HVUL4H40983.2	Others	TR
HVUL4H40984.2	Others	TR
HVUL4H41054.2	B3	TF
HVUL4H41316.2	bHLH	TF
HVUL4H41404.2	SRS	TF
HVUL4H42014.2	AP2/ERF-ERF	TF
HVUL4H42381.2	B3	TF
HVUL4H42499.2	HB-BELL	TF
HVUL4H42571.2	Others	TR
HVUL4H42634.2	SNF2	TR
HVUL4H42897.2	SET	TR
HVUL4H42950.2	NF-YC	TF
HVUL4H43020.2	bZIP	TF
HVUL4H43314.2	PHD	TR
HVUL4H43538.2	MYB-related	TF
HVUL4H43767.2	bHLH	TF
HVUL4H43864.2	GRF	TF
HVUL4H44071.2	MYB-related	TF
HVUL4H44144.2	MYB-related	TF
HVUL4H44404.2	GNAT	TR
HVUL4H44409.2	AP2/ERF-AP2	TF
HVUL4H44501.2	C2H2	TF
HVUL4H45049.2	FAR1	TF
HVUL4H45104.2	AP2/ERF-ERF	TF
HVUL4H45219.2	TRAF	TR
HVUL4H45230.2	LOB	TF
HVUL4H45231.2	LOB	TF
HVUL4H45425.2	NAC	TF
HVUL4H45722.2	TUB	TF
HVUL4H45746.2	Jumonji	TR
HVUL4H45775.2	NAC	TF
HVUL4H45791.2	B3	TF
HVUL4H46338.2	NAC	TF
HVUL4H46341.2	NAC	TF
HVUL4H46343.2	NAC	TF
HVUL4H46365.2	B3	TF
HVUL4H46436.2	Jumonji	TR
HVUL4H46481.2	BBR-BPC	TF
HVUL4H46638.2	B3	TF
HVUL4H47432.2	OFP	TF
HVUL4H48248.2	B3	TF
HVUL4H48418.2	C2C2-Dof	TF
HVUL4H49362.2	NAC	TF
HVUL4H49545.2	bHLH	TF
HVUL4H49877.2	OFP	TF
HVUL4H49971.2	B3	TF
HVUL4H50263.2	MADS-M-type	TF
HVUL4H50297.2	C2C2-GATA	TF
HVUL4H50677.2	TRAF	TR
HVUL4H50860.2	B3-ARF	TF
HVUL4H51138.2	bZIP	TF
HVUL4H51246.2	Others	TR
HVUL4H51318.2	MYB	TF
HVUL4H52315.2	zf-HD	TF
HVUL4H52322.2	bHLH	TF
HVUL4H52674.2	Others	TR
HVUL4H52720.2	C3H	TF
HVUL4H53505.2	GRAS	TF
HVUL4H53509.2	GRAS	TF
HVUL4H53717.2	MYB	TF
HVUL4H53904.2	Others	TR
HVUL4H54016.2	GRAS	TF
HVUL4H54105.2	B3	TF
HVUL4H54384.2	PHD	TR
HVUL4H54459.2	NAC	TF
HVUL4H54822.2	Pseudo ARR-B	TR
HVUL4H54958.2	GRAS	TF
HVUL4H54959.2	GRAS	TF
HVUL4H56569.2	NF-YB	TF
HVUL4H56579.2	MYB	TF
HVUL4H56932.2	RB	TR
HVUL4H57298.2	CSD	TF
HVUL4H57455.2	B3	TF
HVUL4H57998.2	GRF	TF
HVUL4H58076.2	TUB	TF
HVUL4H58649.2	bZIP	TF
HVUL4H58652.2	B3	TF
HVUL4H59082.2	B3	TF
HVUL4H59213.2	C2H2	TF
HVUL4H59215.2	B3	TF
HVUL5H00255.2	PHD	TR
HVUL5H00627.2	B3	TF
HVUL5H00769.2	NAC	TF
HVUL5H00830.2	NF-YC	TF
HVUL5H01119.2	zf-HD	TF
HVUL5H01422.2	PHD	TR
HVUL5H01855.2	AP2/ERF-ERF	TF
HVUL5H01971.2	B3	TF
HVUL5H01972.2	Rcd1-like	TR
HVUL5H02105.2	MADS-M-type	TF
HVUL5H02541.2	C2H2	TF
HVUL5H02575.2	Others	TR
HVUL5H02709.2	Pseudo ARR-B	TR
HVUL5H02793.2	bHLH	TF
HVUL5H02811.2	B3	TF
HVUL5H03222.2	GARP-G2-like	TF
HVUL5H03478.2	bZIP	TF
HVUL5H03487.2	B3	TF
HVUL5H03645.2	WRKY	TF
HVUL5H03783.2	C2H2	TF
HVUL5H03950.2	MYB	TF
HVUL5H04097.2	HB-HD-ZIP	TF
HVUL5H04264.2	HB-HD-ZIP	TF
HVUL5H04342.2	B3	TF
HVUL5H04364.2	MADS-M-type	TF
HVUL5H04493.2	B3	TF
HVUL5H04846.2	B3	TF
HVUL5H04961.2	B3	TF
HVUL5H04962.2	B3	TF
HVUL5H05012.2	B3	TF
HVUL5H05217.2	HB-other	TF
HVUL5H05259.2	PHD	TR
HVUL5H05661.2	NAC	TF
HVUL5H05772.2	bZIP	TF
HVUL5H05905.2	WRKY	TF
HVUL5H06440.2	C2H2	TF
HVUL5H06462.2	C2C2-Dof	TF
HVUL5H06473.2	zf-HD	TF
HVUL5H06536.2	AP2/ERF-ERF	TF
HVUL5H06679.2	B3	TF
HVUL5H06866.2	mTERF	TR
HVUL5H07077.2	NAC	TF
HVUL5H07206.2	AUX/IAA	TR
HVUL5H07250.2	C2C2-YABBY	TF
HVUL5H07430.2	B3	TF
HVUL5H07433.2	B3	TF
HVUL5H07571.2	TRAF	TR
HVUL5H07621.2	SET	TR
HVUL5H07726.2	HSF	TF
HVUL5H07844.2	NF-YA	TF
HVUL5H07851.2	B3	TF
HVUL5H07895.2	FAR1	TF
HVUL5H08021.2	SET	TR
HVUL5H08061.2	MADS-M-type	TF
HVUL5H08062.2	MADS-MIKC	TF
HVUL5H08167.2	TRAF	TR
HVUL5H08255.2	SWI/SNF-BAF60b	TR
HVUL5H08445.2	SNF2	TR
HVUL5H08481.2	bHLH	TF
HVUL5H08627.2	bHLH	TF
HVUL5H08641.2	Others	TR
HVUL5H08988.2	CPP	TF
HVUL5H09149.2	B3	TF
HVUL5H09214.2	Coactivator p15	TR
HVUL5H09234.2	HB-other	TF
HVUL5H09671.2	AP2/ERF-AP2	TF
HVUL5H09920.2	bHLH	TF
HVUL5H10025.2	bZIP	TF
HVUL5H10040.2	mTERF	TR
HVUL5H10052.2	PHD	TR
HVUL5H10365.2	MYB	TF
HVUL5H10403.2	NAC	TF
HVUL5H10609.2	TCP	TF
HVUL5H11072.2	SNF2	TR
HVUL5H11111.2	TRAF	TR
HVUL5H11347.2	B3	TF
HVUL5H11517.2	bZIP	TF
HVUL5H11624.2	bHLH	TF
HVUL5H12078.2	HSF	TF
HVUL5H12103.2	HB-HD-ZIP	TF
HVUL5H12141.2	NF-YA	TF
HVUL5H12226.2	TRAF	TR
HVUL5H12227.2	TRAF	TR
HVUL5H12296.2	C2C2-LSD	TF
HVUL5H12332.2	B3	TF
HVUL5H12403.2	DDT	TR
HVUL5H12412.2	PHD	TR
HVUL5H12458.2	NAC	TF
HVUL5H12508.2	C2H2	TF
HVUL5H12525.2	Alfin-like	TF
HVUL5H12553.2	MYB	TF
HVUL5H12606.2	NAC	TF
HVUL5H12712.2	PHD	TR
HVUL5H12752.2	TRAF	TR
HVUL5H12887.2	MYB	TF
HVUL5H13119.2	NAC	TF
HVUL5H13297.2	C2C2-YABBY	TF
HVUL5H13298.2	C2C2-YABBY	TF
HVUL5H13598.2	EIL	TF
HVUL5H13602.2	IWS1	TR
HVUL5H13676.2	HMG	TR
HVUL5H13757.2	NAC	TF
HVUL5H13952.2	GRAS	TF
HVUL5H14062.2	B3	TF
HVUL5H14311.2	bHLH	TF
HVUL5H14333.2	mTERF	TR
HVUL5H14513.2	PHD	TR
HVUL5H14514.2	PHD	TR
HVUL5H14960.2	C3H	TF
HVUL5H14961.2	LOB	TF
HVUL5H15084.2	bHLH	TF
HVUL5H15194.2	WRKY	TF
HVUL5H15287.2	SET	TR
HVUL5H15394.2	B3	TF
HVUL5H15446.2	Jumonji	TR
HVUL5H15498.2	MADS-MIKC	TF
HVUL5H15518.2	SWI/SNF-BAF60b	TR
HVUL5H15567.2	bZIP	TF
HVUL5H15892.2	B3	TF
HVUL5H15966.2	GRAS	TF
HVUL5H16059.2	Others	TR
HVUL5H16347.2	TRAF	TR
HVUL5H16422.2	SBP	TF
HVUL5H16588.2	HMG	TR
HVUL5H16892.2	MADS-MIKC	TF
HVUL5H17347.2	TRAF	TR
HVUL5H17374.2	TRAF	TR
HVUL5H17375.2	TRAF	TR
HVUL5H17932.2	mTERF	TR
HVUL5H18064.2	FAR1	TF
HVUL5H18095.2	NAC	TF
HVUL5H18148.2	C2H2	TF
HVUL5H18738.2	MYB	TF
HVUL5H18860.2	B3	TF
HVUL5H19152.2	B3-ARF	TF
HVUL5H19391.2	LOB	TF
HVUL5H19602.2	bZIP	TF
HVUL5H20003.2	SET	TR
HVUL5H20071.2	AP2/ERF-ERF	TF
HVUL5H20248.2	B3	TF
HVUL5H20358.2	WRKY	TF
HVUL5H20381.2	FAR1	TF
HVUL5H20767.2	B3	TF
HVUL5H20947.2	HB-BELL	TF
HVUL5H21275.2	AP2/ERF-AP2	TF
HVUL5H21535.2	bZIP	TF
HVUL5H21635.2	Others	TR
HVUL5H21710.2	B3	TF
HVUL5H21711.2	B3	TF
HVUL5H22073.2	AUX/IAA	TR
HVUL5H22201.2	TRAF	TR
HVUL5H22203.2	B3	TF
HVUL5H22206.2	bZIP	TF
HVUL5H22546.2	RWP-RK	TF
HVUL5H22625.2	ARID	TR
HVUL5H22918.2	B3	TF
HVUL5H22925.2	B3	TF
HVUL5H22969.2	bHLH	TF
HVUL5H23013.2	B3	TF
HVUL5H23104.2	B3	TF
HVUL5H23121.2	LUG	TR
HVUL5H23436.2	mTERF	TR
HVUL5H23545.2	C3H	TF
HVUL5H23788.2	NAC	TF
HVUL5H23791.2	NAC	TF
HVUL5H23793.2	NAC	TF
HVUL5H23845.2	bHLH	TF
HVUL5H24159.2	WRKY	TF
HVUL5H24461.2	GNAT	TR
HVUL5H24635.2	bZIP	TF
HVUL5H24708.2	MYB	TF
HVUL5H24793.2	TRAF	TR
HVUL5H24867.2	HB-WOX	TF
HVUL5H24969.2	DDT	TR
HVUL5H25179.2	Jumonji	TR
HVUL5H25184.2	bHLH	TF
HVUL5H25360.2	AUX/IAA	TR
HVUL5H25548.2	AP2/ERF-AP2	TF
HVUL5H25580.2	bHLH	TF
HVUL5H25593.2	CPP	TF
HVUL5H25772.2	B3	TF
HVUL5H25818.2	MYB	TF
HVUL5H26239.2	C2H2	TF
HVUL5H26273.2	TRAF	TR
HVUL5H26311.2	C2C2-LSD	TF
HVUL5H26313.2	NAC	TF
HVUL5H26827.2	bZIP	TF
HVUL5H27146.2	Others	TR
HVUL5H27433.2	NAC	TF
HVUL5H27438.2	C2H2	TF
HVUL5H27515.2	Others	TR
HVUL5H27731.2	AP2/ERF-ERF	TF
HVUL5H27848.2	bZIP	TF
HVUL5H27970.2	MADS-MIKC	TF
HVUL5H28262.2	C2C2-LSD	TF
HVUL5H28266.2	bHLH	TF
HVUL5H28650.2	bZIP	TF
HVUL5H28912.2	C3H	TF
HVUL5H28917.2	mTERF	TR
HVUL5H28977.2	bZIP	TF
HVUL5H29115.2	bHLH	TF
HVUL5H29812.2	B3	TF
HVUL5H30489.2	bHLH	TF
HVUL5H30493.2	B3	TF
HVUL5H31520.2	Tify	TF
HVUL5H31608.2	GARP-G2-like	TF
HVUL5H31768.2	WRKY	TF
HVUL5H32119.2	OFP	TF
HVUL5H32127.2	AP2/ERF-ERF	TF
HVUL5H32133.2	AP2/ERF-ERF	TF
HVUL5H32467.2	NAC	TF
HVUL5H32898.2	FAR1	TF
HVUL5H33386.2	C2H2	TF
HVUL5H33675.2	MYB-related	TF
HVUL5H33737.2	NAC	TF
HVUL5H33920.2	B3	TF
HVUL5H34010.2	NAC	TF
HVUL5H34040.2	GARP-G2-like	TF
HVUL5H34042.2	B3	TF
HVUL5H34049.2	LOB	TF
HVUL5H34184.2	C2H2	TF
HVUL5H34695.2	bHLH	TF
HVUL5H34697.2	C2H2	TF
HVUL5H34883.2	GNAT	TR
HVUL5H35081.2	B3	TF
HVUL5H35085.2	MYB	TF
HVUL5H35091.2	TRAF	TR
HVUL5H35216.2	AP2/ERF-ERF	TF
HVUL5H35297.2	FAR1	TF
HVUL5H35546.2	TRAF	TR
HVUL5H35876.2	B3	TF
HVUL5H36006.2	SBP	TF
HVUL5H36339.2	WRKY	TF
HVUL5H36374.2	MYB	TF
HVUL5H36389.2	WRKY	TF
HVUL5H36534.2	DBB	TF
HVUL5H36599.2	GRAS	TF
HVUL5H36760.2	TRAF	TR
HVUL5H36761.2	TRAF	TR
HVUL5H37225.2	MYB	TF
HVUL5H37592.2	WRKY	TF
HVUL5H37863.2	NAC	TF
HVUL5H38059.2	C2H2	TF
HVUL5H38431.2	Tify	TF
HVUL5H38717.2	B3	TF
HVUL5H38722.2	MYB-related	TF
HVUL5H38723.2	MYB-related	TF
HVUL5H38810.2	HB-HD-ZIP	TF
HVUL5H39118.2	C2H2	TF
HVUL5H39402.2	FAR1	TF
HVUL5H39456.2	B3	TF
HVUL5H39667.2	NAC	TF
HVUL5H39701.2	SWI/SNF-BAF60b	TR
HVUL5H39900.2	bZIP	TF
HVUL5H40444.2	MYB	TF
HVUL5H40603.2	bZIP	TF
HVUL5H40607.2	WRKY	TF
HVUL5H40761.2	AP2/ERF-ERF	TF
HVUL5H40765.2	Others	TR
HVUL5H40807.2	C2H2	TF
HVUL5H40879.2	C3H	TF
HVUL5H41116.2	C2C2-Dof	TF
HVUL5H41134.2	B3	TF
HVUL5H41355.2	GNAT	TR
HVUL5H41570.2	WRKY	TF
HVUL5H41838.2	AP2/ERF-ERF	TF
HVUL5H42784.2	B3	TF
HVUL5H42787.2	FAR1	TF
HVUL5H42790.2	B3	TF
HVUL5H43132.2	NAC	TF
HVUL5H43427.2	GARP-G2-like	TF
HVUL5H43428.2	GARP-G2-like	TF
HVUL5H43613.2	mTERF	TR
HVUL5H43621.2	TCP	TF
HVUL5H44126.2	HB-HD-ZIP	TF
HVUL5H44175.2	bHLH	TF
HVUL5H44459.2	WRKY	TF
HVUL5H44499.2	WRKY	TF
HVUL5H44810.2	GNAT	TR
HVUL5H45159.2	Jumonji	TR
HVUL5H45493.2	WRKY	TF
HVUL5H45929.2	B3	TF
HVUL5H46138.2	AP2/ERF-ERF	TF
HVUL5H46184.2	MYB	TF
HVUL5H46975.2	C2H2	TF
HVUL5H46978.2	C2H2	TF
HVUL5H46979.2	C2H2	TF
HVUL5H46980.2	C2H2	TF
HVUL5H46981.2	C2H2	TF
HVUL5H47061.2	C2H2	TF
HVUL5H47289.2	B3	TF
HVUL5H47789.2	AUX/IAA	TR
HVUL5H47797.2	AUX/IAA	TR
HVUL5H48399.2	MADS-MIKC	TF
HVUL5H48978.2	MADS-M-type	TF
HVUL5H49059.2	bZIP	TF
HVUL5H49105.2	MYB-related	TF
HVUL5H49109.2	AUX/IAA	TR
HVUL5H49445.2	Others	TR
HVUL5H49450.2	B3	TF
HVUL5H49675.2	NAC	TF
HVUL5H49678.2	NAC	TF
HVUL5H49885.2	PHD	TR
HVUL5H50219.2	GARP-G2-like	TF
HVUL5H50437.2	SBP	TF
HVUL5H51066.2	B3	TF
HVUL5H51184.2	C2H2	TF
HVUL5H51352.2	B3	TF
HVUL5H51378.2	MYB	TF
HVUL5H51381.2	MYB-related	TF
HVUL5H51664.2	Jumonji	TR
HVUL5H51758.2	B3	TF
HVUL5H51907.2	MYB	TF
HVUL5H51962.2	B3	TF
HVUL5H52135.2	OFP	TF
HVUL5H52563.2	bHLH	TF
HVUL5H52795.2	TUB	TF
HVUL5H53089.2	B3	TF
HVUL5H53162.2	PHD	TR
HVUL5H53164.2	BES1	TF
HVUL5H53170.2	C2H2	TF
HVUL5H53622.2	bZIP	TF
HVUL5H53931.2	zf-HD	TF
HVUL5H53932.2	MYB	TF
HVUL5H55526.2	LIM	TF
HVUL5H56407.2	B3	TF
HVUL5H57810.2	NAC	TF
HVUL5H58084.2	C3H	TF
HVUL5H58947.2	B3	TF
HVUL5H58975.2	C3H	TF
HVUL5H59832.2	B3	TF
HVUL5H59916.2	NF-YB	TF
HVUL5H59919.2	NF-YB	TF
HVUL6H00362.2	C3H	TF
HVUL6H00893.2	B3	TF
HVUL6H01311.2	mTERF	TR
HVUL6H01315.2	MADS-M-type	TF
HVUL6H01382.2	MADS-M-type	TF
HVUL6H02157.2	PHD	TR
HVUL6H02671.2	MADS-M-type	TF
HVUL6H03056.2	GeBP	TF
HVUL6H03057.2	GeBP	TF
HVUL6H03270.2	B3	TF
HVUL6H03451.2	B3	TF
HVUL6H03570.2	BES1	TF
HVUL6H03870.2	HB-PHD	TF
HVUL6H03905.2	IWS1	TR
HVUL6H04067.2	GARP-G2-like	TF
HVUL6H04069.2	bHLH	TF
HVUL6H04651.2	Others	TR
HVUL6H04730.2	Trihelix	TF
HVUL6H04858.2	B3	TF
HVUL6H04859.2	bHLH	TF
HVUL6H05192.2	MYB	TF
HVUL6H05273.2	C2C2-GATA	TF
HVUL6H05489.2	GARP-G2-like	TF
HVUL6H05498.2	MYB	TF
HVUL6H05895.2	Jumonji	TR
HVUL6H05958.2	MYB	TF
HVUL6H06134.2	SNF2	TR
HVUL6H06256.2	Trihelix	TF
HVUL6H06341.2	PLATZ	TF
HVUL6H06608.2	bHLH	TF
HVUL6H06742.2	AP2/ERF-ERF	TF
HVUL6H07079.2	C2C2-LSD	TF
HVUL6H07325.2	HSF	TF
HVUL6H07413.2	B3	TF
HVUL6H07493.2	SWI/SNF-BAF60b	TR
HVUL6H07863.2	MYB	TF
HVUL6H08236.2	bZIP	TF
HVUL6H08680.2	GARP-ARR-B	TF
HVUL6H08842.2	bZIP	TF
HVUL6H08890.2	TRAF	TR
HVUL6H08954.2	NAC	TF
HVUL6H09050.2	SNF2	TR
HVUL6H09387.2	GARP-G2-like	TF
HVUL6H09430.2	MADS-M-type	TF
HVUL6H09503.2	mTERF	TR
HVUL6H09726.2	Pseudo ARR-B	TR
HVUL6H10509.2	GARP-ARR-B	TF
HVUL6H10656.2	FAR1	TF
HVUL6H10910.2	MADS-MIKC	TF
HVUL6H10926.2	WRKY	TF
HVUL6H11014.2	AP2/ERF-AP2	TF
HVUL6H11106.2	C3H	TF
HVUL6H11442.2	MADS-MIKC	TF
HVUL6H11886.2	B3	TF
HVUL6H12357.2	WRKY	TF
HVUL6H12570.2	GeBP	TF
HVUL6H12647.2	B3	TF
HVUL6H13328.2	C2C2-CO-like	TF
HVUL6H13940.2	B3	TF
HVUL6H14246.2	AP2/ERF-ERF	TF
HVUL6H14641.2	MYB	TF
HVUL6H14642.2	Trihelix	TF
HVUL6H14699.2	SET	TR
HVUL6H14746.2	SNF2	TR
HVUL6H15022.2	MYB	TF
HVUL6H15070.2	B3	TF
HVUL6H15121.2	AP2/ERF-ERF	TF
HVUL6H15176.2	SET	TR
HVUL6H15404.2	SWI/SNF-SWI3	TR
HVUL6H15421.2	Tify	TF
HVUL6H16237.2	bZIP	TF
HVUL6H16714.2	mTERF	TR
HVUL6H16716.2	mTERF	TR
HVUL6H16894.2	MYB	TF
HVUL6H16958.2	bZIP	TF
HVUL6H17181.2	TRAF	TR
HVUL6H17291.2	HMG	TR
HVUL6H17319.2	ARID	TR
HVUL6H17594.2	C3H	TF
HVUL6H17912.2	C2H2	TF
HVUL6H18011.2	C2H2	TF
HVUL6H18037.2	Trihelix	TF
HVUL6H18267.2	AP2/ERF-AP2	TF
HVUL6H18325.2	HB-other	TF
HVUL6H18427.2	C3H	TF
HVUL6H18428.2	C3H	TF
HVUL6H18698.2	WRKY	TF
HVUL6H18756.2	mTERF	TR
HVUL6H19058.2	bHLH	TF
HVUL6H19324.2	Others	TR
HVUL6H20217.2	SBP	TF
HVUL6H20488.2	MADS-M-type	TF
HVUL6H20523.2	NAC	TF
HVUL6H20790.2	B3	TF
HVUL6H20793.2	MYB-related	TF
HVUL6H20897.2	GNAT	TR
HVUL6H21214.2	IWS1	TR
HVUL6H21358.2	FAR1	TF
HVUL6H21408.2	mTERF	TR
HVUL6H21409.2	mTERF	TR
HVUL6H21410.2	mTERF	TR
HVUL6H21412.2	mTERF	TR
HVUL6H21413.2	mTERF	TR
HVUL6H21415.2	SNF2	TR
HVUL6H21663.2	NAC	TF
HVUL6H22469.2	GARP-G2-like	TF
HVUL6H22642.2	HB-HD-ZIP	TF
HVUL6H22661.2	B3	TF
HVUL6H22667.2	bHLH	TF
HVUL6H22962.2	B3	TF
HVUL6H22963.2	B3	TF
HVUL6H23113.2	bHLH	TF
HVUL6H23115.2	TUB	TF
HVUL6H23661.2	LIM	TF
HVUL6H23678.2	LOB	TF
HVUL6H23834.2	B3	TF
HVUL6H23837.2	Others	TR
HVUL6H23839.2	Others	TR
HVUL6H23872.2	HB-HD-ZIP	TF
HVUL6H23900.2	mTERF	TR
HVUL6H23907.2	MADS-M-type	TF
HVUL6H23908.2	mTERF	TR
HVUL6H24024.2	bHLH	TF
HVUL6H24260.2	GRAS	TF
HVUL6H24300.2	MYB	TF
HVUL6H24468.2	SET	TR
HVUL6H25310.2	SNF2	TR
HVUL6H25342.2	Others	TR
HVUL6H25422.2	MADS-MIKC	TF
HVUL6H25633.2	AP2/ERF-ERF	TF
HVUL6H25674.2	HB-other	TF
HVUL6H25917.2	B3-ARF	TF
HVUL6H25924.2	Others	TR
HVUL6H26555.2	HB-HD-ZIP	TF
HVUL6H26859.2	C3H	TF
HVUL6H27248.2	GRF	TF
HVUL6H27357.2	NAC	TF
HVUL6H27387.2	C2H2	TF
HVUL6H27458.2	AP2/ERF-ERF	TF
HVUL6H27942.2	TRAF	TR
HVUL6H28032.2	FAR1	TF
HVUL6H28087.2	Others	TR
HVUL6H28439.2	MADS-MIKC	TF
HVUL6H28500.2	RWP-RK	TF
HVUL6H28751.2	C3H	TF
HVUL6H28965.2	C2H2	TF
HVUL6H29655.2	HMG	TR
HVUL6H29908.2	C2C2-CO-like	TF
HVUL6H30123.2	GRF	TF
HVUL6H30186.2	SET	TR
HVUL6H30297.2	B3	TF
HVUL6H30752.2	OFP	TF
HVUL6H30754.2	B3	TF
HVUL6H30814.2	B3	TF
HVUL6H30936.2	Jumonji	TR
HVUL6H30939.2	Others	TR
HVUL6H30940.2	Others	TR
HVUL6H30941.2	Others	TR
HVUL6H30942.2	Others	TR
HVUL6H30943.2	Others	TR
HVUL6H30984.2	GRAS	TF
HVUL6H31060.2	FAR1	TF
HVUL6H31227.2	bHLH	TF
HVUL6H31228.2	NF-YA	TF
HVUL6H31249.2	Others	TR
HVUL6H31266.2	TRAF	TR
HVUL6H31443.2	C2C2-YABBY	TF
HVUL6H31602.2	GNAT	TR
HVUL6H31900.2	MYB-related	TF
HVUL6H31987.2	DBP	TF
HVUL6H32048.2	bHLH	TF
HVUL6H32569.2	B3-ARF	TF
HVUL6H33025.2	B3	TF
HVUL6H33150.2	TAZ	TR
HVUL6H33186.2	MADS-M-type	TF
HVUL6H33589.2	SNF2	TR
HVUL6H34500.2	B3	TF
HVUL6H34968.2	GRF	TF
HVUL6H35385.2	PHD	TR
HVUL6H35387.2	NAC	TF
HVUL6H35559.2	SBP	TF
HVUL6H36084.2	C2H2	TF
HVUL6H36085.2	Others	TR
HVUL6H36105.2	mTERF	TR
HVUL6H36107.2	mTERF	TR
HVUL6H36297.2	WRKY	TF
HVUL6H36562.2	MYB	TF
HVUL6H36777.2	SBP	TF
HVUL6H36815.2	AP2/ERF-ERF	TF
HVUL6H37019.2	MYB	TF
HVUL6H37269.2	C2H2	TF
HVUL6H37529.2	PLATZ	TF
HVUL6H37724.2	LOB	TF
HVUL6H37952.2	C2C2-GATA	TF
HVUL6H38048.2	NAC	TF
HVUL6H38404.2	C2H2	TF
HVUL6H38494.2	B3	TF
HVUL6H38499.2	TRAF	TR
HVUL6H38589.2	B3	TF
HVUL6H38872.2	HMG	TR
HVUL6H39167.2	RWP-RK	TF
HVUL6H39435.2	Whirly	TF
HVUL6H39497.2	GARP-G2-like	TF
HVUL6H39864.2	GARP-G2-like	TF
HVUL6H40112.2	mTERF	TR
HVUL6H40120.2	mTERF	TR
HVUL6H40121.2	mTERF	TR
HVUL6H40122.2	mTERF	TR
HVUL6H40903.2	C2H2	TF
HVUL6H41148.2	SET	TR
HVUL6H41410.2	Trihelix	TF
HVUL6H41628.2	C2H2	TF
HVUL6H41654.2	bHLH	TF
HVUL6H41736.2	C3H	TF
HVUL6H41855.2	B3	TF
HVUL6H41977.2	PLATZ	TF
HVUL6H42125.2	E2F-DP	TF
HVUL6H42178.2	B3	TF
HVUL6H42446.2	AP2/ERF-ERF	TF
HVUL6H42664.2	AP2/ERF-ERF	TF
HVUL6H42668.2	AP2/ERF-ERF	TF
HVUL6H42774.2	GARP-G2-like	TF
HVUL6H42972.2	bHLH	TF
HVUL6H43357.2	C2H2	TF
HVUL6H43616.2	E2F-DP	TF
HVUL6H43729.2	SNF2	TR
HVUL6H43734.2	SNF2	TR
HVUL6H43960.2	B3	TF
HVUL6H43969.2	B3	TF
HVUL6H44433.2	B3	TF
HVUL6H44711.2	bHLH	TF
HVUL6H44866.2	GRF	TF
HVUL6H46586.2	Others	TR
HVUL6H46851.2	Others	TR
HVUL6H47659.2	Tify	TF
HVUL6H47660.2	Tify	TF
HVUL6H47956.2	B3	TF
HVUL6H48014.2	bHLH	TF
HVUL6H48249.2	AP2/ERF-ERF	TF
HVUL6H48786.2	MYB	TF
HVUL6H48894.2	TCP	TF
HVUL6H49222.2	NAC	TF
HVUL6H49326.2	AP2/ERF-ERF	TF
HVUL6H50083.2	C2C2-Dof	TF
HVUL6H50085.2	GARP-G2-like	TF
HVUL6H50698.2	WRKY	TF
HVUL6H50746.2	C2H2	TF
HVUL6H51001.2	HB-HD-ZIP	TF
HVUL6H51097.2	AP2/ERF-ERF	TF
HVUL6H51176.2	bHLH	TF
HVUL6H51773.2	PHD	TR
HVUL6H51777.2	AP2/ERF-ERF	TF
HVUL6H52169.2	TUB	TF
HVUL6H52629.2	bZIP	TF
HVUL6H53264.2	Others	TR
HVUL6H53608.2	B3	TF
HVUL6H54158.2	bZIP	TF
HVUL6H54283.2	C3H	TF
HVUL6H54473.2	GRAS	TF
HVUL6H54511.2	GARP-G2-like	TF
HVUL6H54514.2	C2H2	TF
HVUL6H54688.2	mTERF	TR
HVUL6H56501.2	PLATZ	TF
HVUL6H56737.2	PHD	TR
HVUL6H56826.2	B3	TF
HVUL6H56875.2	AP2/ERF-ERF	TF
HVUL6H57780.2	WRKY	TF
HVUL6H58098.2	B3-ARF	TF
HVUL6H58105.2	GARP-G2-like	TF
HVUL6H58134.2	E2F-DP	TF
HVUL6H58750.2	C2H2	TF
HVUL6H58890.2	B3	TF
HVUL6H58893.2	C2C2-GATA	TF
HVUL6H59204.2	GNAT	TR
HVUL6H59880.2	PHD	TR
HVUL7H00137.2	PHD	TR
HVUL7H00170.2	bHLH	TF
HVUL7H00573.2	B3	TF
HVUL7H00622.2	HSF	TF
HVUL7H00792.2	HB-other	TF
HVUL7H00996.2	TRAF	TR
HVUL7H01281.2	MADS-MIKC	TF
HVUL7H01339.2	MYB	TF
HVUL7H01600.2	AP2/ERF-ERF	TF
HVUL7H01639.2	C3H	TF
HVUL7H01642.2	bHLH	TF
HVUL7H01687.2	C2C2-Dof	TF
HVUL7H01735.2	NAC	TF
HVUL7H01900.2	C2H2	TF
HVUL7H01988.2	mTERF	TR
HVUL7H01989.2	mTERF	TR
HVUL7H02149.2	B3	TF
HVUL7H02216.2	bHLH	TF
HVUL7H02415.2	IWS1	TR
HVUL7H02552.2	B3	TF
HVUL7H02590.2	NAC	TF
HVUL7H02595.2	MADS-M-type	TF
HVUL7H02664.2	HMG	TR
HVUL7H02901.2	TAZ	TR
HVUL7H03512.2	MYB	TF
HVUL7H03573.2	GeBP	TF
HVUL7H03712.2	bHLH	TF
HVUL7H03841.2	NAC	TF
HVUL7H04210.2	TRAF	TR
HVUL7H04226.2	TRAF	TR
HVUL7H04324.2	bHLH	TF
HVUL7H04426.2	Whirly	TF
HVUL7H04448.2	TRAF	TR
HVUL7H04451.2	TRAF	TR
HVUL7H04460.2	B3	TF
HVUL7H04549.2	AP2/ERF-AP2	TF
HVUL7H05025.2	MYB-related	TF
HVUL7H05073.2	Others	TR
HVUL7H05245.2	MED6	TR
HVUL7H05278.2	NAC	TF
HVUL7H05364.2	C2H2	TF
HVUL7H05592.2	C3H	TF
HVUL7H05630.2	bZIP	TF
HVUL7H05745.2	DBP	TF
HVUL7H06195.2	NAC	TF
HVUL7H06370.2	MYB	TF
HVUL7H06467.2	AP2/ERF-ERF	TF
HVUL7H06547.2	GARP-G2-like	TF
HVUL7H06592.2	B3	TF
[truncated: 331 more rows]
